# Supplementary material for: Mitochondrial uncoupler BAM15 reverses diet-induced obesity and insulin resistance in mice
Source: Nat Commun. 2020 May 14;11:2397. doi: 10.1038/s41467-020-16298-2 (PMC7224297; doi:10.1038/s41467-020-16298-2)
Supplement: Supplementary file 3 — Supplementary Dataset 1 [file 41467_2020_16298_MOESM3_ESM.xlsx]

## Sheet: OrigScale
Supplementary Dataset 1												CLIENT IDENTIFIER	S23 Day 20 BAM15	S24 Day 20 BAM15	S25 Day 20 BAM15	S26 Day 20 BAM15	S27 Day 20 BAM15	S28 Day 20 BAM15	S29 Day 20 WD	S30 Day 20 WD	S31 Day 20 WD	S32 Day 20 WD	S33 Day 20 WD	S34 Day 20 WD
												TX	WD+BAM15	WD+BAM15	WD+BAM15	WD+BAM15	WD+BAM15	WD+BAM15	WD	WD	WD	WD	WD	WD
PATHWAY SORTORDER	BIOCHEMICAL	SUPER PATHWAY	SUB PATHWAY	COMP ID	PLATFORM	CHEMICAL ID	RI	MASS	PUBCHEM	CAS	KEGG	Group HMDB	1	1	1	1	1	1	2	2	2	2	2	2
1572	(14 or 15)-methylpalmitate (a17:0 or i17:0)	Lipid	Fatty Acid, Branched	38768	LC/MS Neg	100002945	5695	269.249					16503683	55835880	12456679	12871607	16333651	20563312	20052316	22681380	30229624	18566906	21780434	15671770
1578	(16 or 17)-methylstearate (a19:0 or i19:0)	Lipid	Fatty Acid, Branched	38296	LC/MS Neg	100002356	5993	297.28	3083779	2724-59-6		HMDB37397	3077940	14891948	2.04441e+06	3039934	1932895	4544763	3.8082e+06	4313856	6456582	4394780	4725329	3.47556e+06
4145	(3'-5')-adenylyladenosine*	Nucleotide	Dinucleotide	62396	LC/MS Neg	100020723	2173	595.142	94231				114487	525174	113233	129839	212571	168838	107443	104923	104880	85837	109081	124534
4144	(3'-5')-adenylyluridine	Nucleotide	Dinucleotide	52740	LC/MS Neg	100009060	2002	572.115	112074	3051-84-1			174766	2441698	171114	255965	497333	262818	124663	163316	148230	135625	166195	189708
4151	(3'-5')-guanylylcytidine	Nucleotide	Dinucleotide	52746	LC/MS Neg	100009064	1670	587.126	107595	4785-04-0				692331	26733	23037	63939	43364		45801	32185		36508	30619
4153	(3'-5')-uridylylcytidine*	Nucleotide	Dinucleotide	62398	LC/MS Neg	100020729	1591	548.104					208652	298666	208023	273077	163664	253378	276774	180274	246562	236772	275182	258343
4155	(3'-5')-uridylyluridine	Nucleotide	Dinucleotide	52741	LC/MS Neg	100009058	1688	549.088	102258	2415-43-2			322462	869453	330087	388294	305118	395000	434870	271486	330846	353556	396869	410216
504	(N(1) + N(8))-acetylspermidine	Amino Acid	Polyamine Metabolism	57814	LC/MS Pos Early	100016038	3080	188.176					1627560	1779233	1405980	1745562	1335084	3742457	1728696	2935668	1655520	2515678	2395518	1497053
1836	(R)-3-hydroxybutyrylcarnitine	Lipid	Fatty Acid Metabolism (Acyl Carnitine, Hydroxy)	43264	LC/MS Pos Early	100003926	2400	248.149	53481617			HMDB13127	9276205	7044183	18903392	10096597	13161450	7157378	8290300	17168120	13728303	9600484	9336510	13100833
1837	(S)-3-hydroxybutyrylcarnitine	Lipid	Fatty Acid Metabolism (Acyl Carnitine, Hydroxy)	52984	LC/MS Pos Early	100009271	2340	248.149					3228656	3.79475e+06	5095745	2778847	5639943	2329808	3272567	12809303	2650564	4200873	2925840	1987215
2258	1,2-dilinoleoyl-GPC (18:2/18:2)	Lipid	Phosphatidylcholine (PC)	52603	LC/MS Pos Late	100008903	2100	782.569	5288075	998-06-1		HMDB08138	145703328	163024272	154598576	132146096	242884208	132921120	112614384	96867728	117929440	99331200	102705360	98143672
2349	1,2-dilinoleoyl-GPE (18:2/18:2)*	Lipid	Phosphatidylethanolamine (PE)	53174	LC/MS Pos Late	100009217	2150	740.523	9546812			HMDB09093	5528518	5480778	7104462	6.6963e+06	15831283	5954893	3194886	4345523	6.70411e+06	3964383	4489708	3053130
2180	1,2-dipalmitoyl-GPC (16:0/16:0)	Lipid	Phosphatidylcholine (PC)	19130	LC/MS Pos Late	100000657	2450	734.569	452110	63-89-8		HMDB00564	168065312	223215568	166661360	158091088	168949952	163879760	164642288	228343248	171132960	183692784	174737776	182678128
2301	1,2-dipalmitoyl-GPE (16:0/16:0)*	Lipid	Phosphatidylethanolamine (PE)	57341	LC/MS Pos Late	100009204	2498	692.523	445468			HMDB08923	647158	952623	755448	699279	910916	540521	675493	1780861	803366	677590	638092	647887
2220	1,2-distearoyl-GPC (18:0/18:0)	Lipid	Phosphatidylcholine (PC)	19132	LC/MS Pos Late	100000660	2950	790.632	94190	816-94-4		HMDB08036	2536021	4301199	2333713		4.15178e+06	2497727	2176975	3501138		3496747
1160	1,5-anhydroglucitol (1,5-AG)	Carbohydrate	Glycolysis, Gluconeogenesis, and Pyruvate Metabolism	20675	LC/MS Neg	100000580	802	163.061	64960	154-58-5	C07326	HMDB02712	994938	866521	1224824	884101		1232301	1545897	903972	1503399	1.5311e+06	1674632	1276098
2726	1-(1-enyl-oleoyl)-GPE (P-18:1)*	Lipid	Lysoplasmalogen	44621	LC/MS Neg	100005372	6250	462.299					169771	13127810	85308	127090	570806	328440	219040	363389	505299	115834	209701	181839
2695	1-(1-enyl-palmitoyl)-2-arachidonoyl-GPE (P-16:0/20:4)*	Lipid	Plasmalogen	52673	LC/MS Pos Late	100009002	2300	724.528				HMDB11352	21211506	32910300	21936160	22207400	30598748	22225252	17800916	30659238	22580120	20060836	23113456	20422728
2692	1-(1-enyl-palmitoyl)-2-linoleoyl-GPE (P-16:0/18:2)*	Lipid	Plasmalogen	52677	LC/MS Pos Late	100009069	2400	700.528				HMDB11343		975343		653170	1936994			1206991	610424		417933
2697	1-(1-enyl-palmitoyl)-2-oleoyl-GPC (P-16:0/18:1)*	Lipid	Plasmalogen	52478	LC/MS Pos Late	100009007	2550	744.59					263499	521417	287708	214030	617134	237062	234113	443816	255032	301927	277766	314900
2691	1-(1-enyl-palmitoyl)-2-oleoyl-GPE (P-16:0/18:1)*	Lipid	Plasmalogen	52477	LC/MS Pos Late	100009005	2750	702.543				HMDB11342	1519867	3236334	1469128	1611167	3464690	1576352	1472936	3.46533e+06	1593295	1496752	1422657	1495995
2693	1-(1-enyl-palmitoyl)-2-palmitoyl-GPC (P-16:0/16:0)*	Lipid	Plasmalogen	52716	LC/MS Pos Late	100009162	2550	718.574	11146967			HMDB11206	1782236	2784215	1932411	1.99706e+06	2710768	1937194	1799451	2438205	1929916	2.04566e+06	2148326	1821320
2724	1-(1-enyl-palmitoyl)-GPE (P-16:0)*	Lipid	Lysoplasmalogen	39270	LC/MS Pos Late	100003000	1558	438.298					303828	5.56347e+06	258004	206347	470782	464179	316022	531325	431104	282288	307517	216796
2708	1-(1-enyl-stearoyl)-2-arachidonoyl-GPE (P-18:0/20:4)*	Lipid	Plasmalogen	52475	LC/MS Pos Late	100008999	2550	752.559	9547058			HMDB05779	30288120	39899116	31781344	33470574	43558624	29924702	28460398	34828936	36245748	32728514	29808458	33660544
2700	1-(1-enyl-stearoyl)-2-linoleoyl-GPE (P-18:0/18:2)*	Lipid	Plasmalogen	52748	LC/MS Pos Late	100009225	2750	728.559				HMDB11376	1449152	2949885	1575408	1.82042e+06	4626701	1619296	1275885	2962581	1952743	1341528	1335632	1497308
2699	1-(1-enyl-stearoyl)-2-oleoyl-GPE (P-18:0/18:1)	Lipid	Plasmalogen	52614	LC/MS Pos Late	100008919	3100	730.574		144371-68-6		HMDB11375	892011	1326297	917755	799398	2408018	919369	803419	1793869	1029782	927235	938088	937584
2728	1-(1-enyl-stearoyl)-GPE (P-18:0)*	Lipid	Lysoplasmalogen	39271	LC/MS Pos Late	100003001	1649	466.329					555944	5702562	422053	457385	925970	585268	504791	701059	697613	397144	467008	419705
2526	1-arachidonoyl-GPC* (20:4)*	Lipid	Lysophospholipid	34061	LC/MS Neg	100001551	6074	618.341			C05208	HMDB10395	36589600	54520144	30692420	33851864	25062472	42632592	37411728	33723744	61439868	45735716	52512392	35943348
2577	1-arachidonoyl-GPE (20:4n6)*	Lipid	Lysophospholipid	35186	LC/MS Neg	100001571	5874	500.278	42607465			HMDB11517	66564220	100142352	58866540	55905764	53331656	58598440	73457992	59435448	119829456	70567152	89689184	57961380
2622	1-arachidonoyl-GPI* (20:4)*	Lipid	Lysophospholipid	34214	LC/MS Neg	100001654	5482	619.289				HMDB61690	52621736	53091296	33588932	41740856	44265672	64755088	53071856	76726248	83746992	51868800	59648384	60567680
2752	1-arachidonylglycerol (20:4)	Lipid	Monoacylglycerol	34397	LC/MS Neg	100001433	6250	303.233	5282281	35474-99-8	C13857	HMDB11549	2188875	69916672	2114324	2001198	3186563	8.334e+06	9683574	2321134	4578210	4218743	3586677	3537901
353	1-carboxyethylisoleucine	Amino Acid	Leucine, Isoleucine and Valine Metabolism	62558	LC/MS Neg	100020427	2628	202.108					86658.8	91149	42310	73517	41294	44624.8	108638	74313	45682	81195	150496	62778
305	1-carboxyethylleucine	Amino Acid	Leucine, Isoleucine and Valine Metabolism	62559	LC/MS Neg	100020425	2663	202.108					673740	619289	295196	374020	442274	459784	571094	528528	314752	450258	661118	308592
139	1-carboxyethylphenylalanine	Amino Acid	Phenylalanine Metabolism	62566	LC/MS Neg	100020419	2844	236.093					272303	268423	119119	149526	191014	159190	219422	275236	109923	181818	280698	134698
157	1-carboxyethyltyrosine	Amino Acid	Tyrosine Metabolism	62564	LC/MS Neg	100020421	1846	252.088					31840	63165					35949	95090		45721	51923
376	1-carboxyethylvaline	Amino Acid	Leucine, Isoleucine and Valine Metabolism	62562	LC/MS Neg	100020423	2008	188.093					286478	381900	159624	217522	236384	214590	376480	468722	133943	359339	582584	287700
2751	1-dihomo-linolenylglycerol (20:3)	Lipid	Monoacylglycerol	48341	LC/MS Neg	100006121	6400	305.249					976070	10384016	754762	823819	1102671	2.94527e+06	4065710	875525	1806480	1278279	1144766	1075772
2774	1-dihomo-linoleoylglycerol (20:2)	Lipid	Monoacylglycerol	35103	LC/MS Neg	100001483	6800	307.264					1208370	3.86602e+06	422253	305273	576210	1405627	1249872	587909	1072369	780977	325122
2756	1-docosahexaenoylglycerol (22:6)	Lipid	Monoacylglycerol	35153	LC/MS Neg	100001481	6150	309.222				HMDB11587	1189040	6876933	1081652	900851	905027	2864316	5760076	1108890	2649176	3.1888e+06	2079884	2151528
2767	1-heptadecenoylglycerol (17:1)*	Lipid	Monoacylglycerol	62449	LC/MS Neg	100020769	6390	267.233					249297	6308962	265909	185720	316856	943130	2410389	374704	729936	517686	506989	618047
2540	1-lignoceroyl-GPC (24:0)	Lipid	Lysophospholipid	49617	LC/MS Pos Late	100002873	1907	608.465		325171-59-3		HMDB10405	476284	614452	563306	556609	705691	516113	470838	434479	563457	512006	558844	463206
2747	1-linolenoylglycerol (18:3)	Lipid	Monoacylglycerol	34393	LC/MS Neg	100001435	6214	277.217	53480978	124151-74-2		HMDB11569	659249	2594950	457317	455398	595693	2065699	4330736	475816	1276330	976241	1370892	960232
2263	1-linoleoyl-2-arachidonoyl-GPC (18:2/20:4n6)*	Lipid	Phosphatidylcholine (PC)	52710	LC/MS Pos Late	100009131	2000	806.569				HMDB08147	274752224	272630976	233362016	244185664	243304624	282443648	247211712	147837808	164993040	256283776	231307120	233796656
2351	1-linoleoyl-2-arachidonoyl-GPE (18:2/20:4)*	Lipid	Phosphatidylethanolamine (PE)	53189	LC/MS Pos Late	100009222	2080	764.523				HMDB09102	25688820	22634068	23248808	26637286	36467392	27060028	17468114	17714026	20735764	17648060	20138370	18688576
2259	1-linoleoyl-2-linolenoyl-GPC (18:2/18:3)*	Lipid	Phosphatidylcholine (PC)	53176	LC/MS Pos Late	100009343	1939	780.554				HMDB08141	5236861	6.19914e+06	5403322	5631089	5.86956e+06	5639223	3695463	2.14546e+06	8065673	3.7963e+06	4913667	5423744
2508	1-linoleoyl-GPC (18:2)	Lipid	Lysophospholipid	34419	LC/MS Pos Late	100001395	1465	520.34	11988421		C04100	HMDB10386	38364800	67562928	33860200	33838328	31979836	34327128	30302280	28289652	35734756	31380502	36179960	27489030
2564	1-linoleoyl-GPE (18:2)*	Lipid	Lysophospholipid	36600	LC/MS Pos Late	100001570	1482	478.293	52925130			HMDB11507	3.66165e+06	10993851	3669526	3561488	5019879	4522621	2642289	3.51593e+06	4447760	2915591	3500883	2418122
2606	1-linoleoyl-GPG (18:2)*	Lipid	Lysophospholipid	54885	LC/MS Neg	100009227	5516	507.273					1009777	3290842	992075	1014462	1701731	1262941	910860	1550314	2507888	1346505	1633603	801666
2616	1-linoleoyl-GPI* (18:2)*	Lipid	Lysophospholipid	36594	LC/MS Neg	100001778	5494	595.289					799227	6.92539e+06	1068115	1004636	1260278	951410	985418	1388643	1898371	1087671	1.32779e+06	729457
2596	1-linoleoyl-GPS (18:2)*	Lipid	Lysophospholipid	43676	LC/MS Neg	100004606	5500	520.268					361340	992951	560388	462406	1785324	458826	407998	951460	547731		498643	301744
2746	1-linoleoylglycerol (18:2)	Lipid	Monoacylglycerol	27447	LC/MS Neg	100001040	6477	279.233	5283469	2277-28-3			38826808	346172544	33523890	31047952	43159020	137959936	241331792	42163952	95182096	77352816	72674808	49857136
2769	1-meadoylglycerol (20:3n9)*	Lipid	Monoacylglycerol	62431	LC/MS Neg	100020746	6450	305.249						2318283	301597		212165	376402	279063			336259	156959
86	1-methyl-4-imidazoleacetate	Amino Acid	Histidine Metabolism	32350	LC/MS Pos Early	100001208	2064	141.066	75810	2625-49-2	C05828	HMDB02820	4249482	4971913	6094244	4910321	6338902	4746240	4583404	6.67777e+06	4365108	3981073	3718160	3876695
87	1-methyl-5-imidazoleacetate	Amino Acid	Histidine Metabolism	62946	LC/MS Pos Early	100002910	1989	141.066	6451814	4200-48-0		HMDB04988	206494	502304	491571	480587	394819	780094	814049	290612	1206829	1538016	697349	602253
85	1-methylhistamine	Amino Acid	Histidine Metabolism	43831	LC/MS Pos Early	100001204	3040	126.103	3614	501-75-7	C05127	HMDB00898	868567	3204418	4907585	2122654	6477620	1647568	4294621	12801200	2854544	2321515	2823855	2732587
68	1-methylhistidine	Amino Acid	Histidine Metabolism	30460	LC/MS Pos Early	100001051	2755	170.092	92105	332-80-9	C01152	HMDB00001	1221892	1906401	1247895	720024	1289160	2694356	3006891	1929001	2987863	4289665	1.96758e+06	4210251
4173	1-methylnicotinamide	Cofactors and Vitamins	Nicotinate and Nicotinamide Metabolism	27665	LC/MS Pos Early	55	1940	137.071	457	1005-24-9	C02918	HMDB00699	6.47929e+06	3010103	1.84487e+06	4863153	2990798	3019262	9476948	10591709	7.68371e+06	8504599	6.3259e+06	6284842
2168	1-myristoyl-2-arachidonoyl-GPC (14:0/20:4)*	Lipid	Phosphatidylcholine (PC)	53195	LC/MS Pos Late	100009139	1950	754.538				HMDB07883	7730229	7944222	4646259	6768992	3.79614e+06	7795408	8781742	6705775	6.9879e+06	11014089	8968877	8524768
2164	1-myristoyl-2-palmitoyl-GPC (14:0/16:0)	Lipid	Phosphatidylcholine (PC)	19258	LC/MS Pos Late	100000672	2250	706.538	129657	69525-80-0		HMDB07869	6196580	7800380	4581085	5442667	4516303	5544926	7.03876e+06	11245274	6732892	6405096	6.80854e+06	6093867
2738	1-myristoylglycerol (14:0)	Lipid	Monoacylglycerol	35625	LC/MS Neg	100001618	6353.3	227.202	79050	75685-84-6	C01885	HMDB11561	512424	7.8406e+06	463774	659044	505852	940000	1911895	802423	879134	2369771	707559	631765
2344	1-oleoyl-2-arachidonoyl-GPE (18:1/20:4)*	Lipid	Phosphatidylethanolamine (PE)	55041	LC/MS Pos Late	100009219	2200	766.538				HMDB09069	277628320	255052336	245538912	281878272	333313888	279221024	216203488	282781568	256929328	252684496	237546352	263114608
2456	1-oleoyl-2-arachidonoyl-GPI (18:1/20:4)*	Lipid	Phosphatidylinositol (PI)	54994	LC/MS Pos Late	100010951	2568	902.575					5776250	5195687	3572126	4112882	5076768	4363065	2894605	5070732	3642385	4655199	3835347	4536364
2257	1-oleoyl-2-docosahexaenoyl-GPC (18:1/22:6)*	Lipid	Phosphatidylcholine (PC)	52697	LC/MS Pos Late	100009130	2100	832.585				HMDB08123	198984576	200497648	161232336	178728512	173347776	181360192	162261712	153853120	160014432	177394080	156584192	181532352
2348	1-oleoyl-2-docosahexaenoyl-GPE (18:1/22:6)*	Lipid	Phosphatidylethanolamine (PE)	53209	LC/MS Pos Late	100009220	2119	790.538					87687000	76616728	85773792	93407016	95597424	87910576	76602240	84812472	98855312	96282392	89967960	106589176
2247	1-oleoyl-2-linoleoyl-GPC (18:1/18:2)*	Lipid	Phosphatidylcholine (PC)	52453	LC/MS Pos Late	100008981	2250	784.585					289643360	276832384	174813952	219631936	391792000	231348928	169952800	171780560	174406128	156158960	138482112	195631376
2341	1-oleoyl-2-linoleoyl-GPE (18:1/18:2)*	Lipid	Phosphatidylethanolamine (PE)	52687	LC/MS Pos Late	100009078	2270	742.538	9546753			HMDB05349	81474280	78676504	90328496	87269744	186149232	76232592	55071660	98319784	84887776	53702636	59516040	53291396
2505	1-oleoyl-GPC (18:1)	Lipid	Lysophospholipid	48258	LC/MS Pos Late	100001272	1540	522.355	16081932	19420-56-5		HMDB02815	73747952	130823320	31215996	61673584	58514784	58383576	51047128	75430800	74494904	54407792	43622808	51598212
2562	1-oleoyl-GPE (18:1)	Lipid	Lysophospholipid	35628	LC/MS Pos Late	100001569	1554	480.308	9547071	89576-29-4		HMDB11506	22034700	125254824	15352351	18269196	30769812	30049724	15803857	29734564	25838506	17674056	22852352	14929038
2614	1-oleoyl-GPI (18:1)	Lipid	Lysophospholipid	36602	LC/MS Neg	100001777	5599	597.304					3800587	16480724	1213830	2449216	5115826	2624276	1414418	4465164	3535442	2221037	1750357	2.06706e+06
2594	1-oleoyl-GPS (18:1)	Lipid	Lysophospholipid	19260	LC/MS Neg	100000630	5607	522.284	9547099	326589-90-6		HMDB61694	721208	1580418	590444	581381	1548957		572373	1353534	1053473	584776	479428	688400
2745	1-oleoylglycerol (18:1)	Lipid	Monoacylglycerol	21184	LC/MS Neg	100000924	6650	281.249	5283468	111-03-5		HMDB11567	116739984	1989380352	122577104	102123136	145502032	277496960	458538752	224923952	296949824	231072400	204031776	104843320
2211	1-palmitoleoyl-2-linolenoyl-GPC (16:1/18:3)*	Lipid	Phosphatidylcholine (PC)	53180	LC/MS Pos Late	100009345	1900	754.538				HMDB08008	1959062	2020029	2058745	2116288	1498062	1996816	1777035	1557584	1.83367e+06	2378037	2183874	2641807
2210	1-palmitoleoyl-2-linoleoyl-GPC (16:1/18:2)*	Lipid	Phosphatidylcholine (PC)	52683	LC/MS Pos Late	100009075	2050	756.554				HMDB08006	78126384	91105224	69863800	73520288	56058332	68967120	69768928	61446868	81893888	84091664	78852672	89328552
2496	1-palmitoleoyl-GPC* (16:1)*	Lipid	Lysophospholipid	33230	LC/MS Pos Late	100001511	1450	494.324	24779461			HMDB10383	4659538	7595719	3089289	3.86905e+06	1765415	4059164	4618563	4497452	6223657	5562473	6.43254e+06	5362713
2742	1-palmitoleoylglycerol (16:1)*	Lipid	Monoacylglycerol	52431	LC/MS Neg	100008952	6094	253.217					3.16662e+06	28877620	1976160	1.97875e+06	1503320	5501871	21927220	3724740	4807334	6.35094e+06	4490025	4324935
2382	1-palmitoyl-2-arachidonoyl-glycosyl-GPE (16:0/20:4)	Lipid	Glycosyl PE	63195	LC/MS Pos Late	100021395	2180	902.575					12477522	17902938	10675022	12006463	5393877	11992940	14662336	10030617	10940995	7275248	14480718	14632425
2198	1-palmitoyl-2-arachidonoyl-GPC (16:0/20:4n6)	Lipid	Phosphatidylcholine (PC)	52462	LC/MS Pos Late	100008914	2200	782.569	10747814	35418-58-7		HMDB07982	1795097984	1755686784	1723378048	1797360384	1330173696	1809801088	1723803392	1424359296	1582896000	1847366528	1818909824	1791057152
2313	1-palmitoyl-2-arachidonoyl-GPE (16:0/20:4)*	Lipid	Phosphatidylethanolamine (PE)	52464	LC/MS Pos Late	100008990	2250	740.523	9546800			HMDB05323	266218624	245365088	265266864	284868800	245474784	279968864	241064352	284299008	293905440	262628736	292677760	269293440
2435	1-palmitoyl-2-arachidonoyl-GPI (16:0/20:4)*	Lipid	Phosphatidylinositol (PI)	52467	LC/MS Pos Late	100008993	2567	876.56				HMDB09789	5180865	5076458	5329695	5079032	5164101	5.72983e+06	5554160	7967474	5879703	4899874	6687448	5090218
2194	1-palmitoyl-2-dihomo-linolenoyl-GPC (16:0/20:3n3 or 6)*	Lipid	Phosphatidylcholine (PC)	52454	LC/MS Pos Late	100008985	2285	784.585					473792800	411720704	419313024	459652160	359110624	427924960	382002176	438510720	347813984	397512256	398289600	336057664
2383	1-palmitoyl-2-docosahexaenoyl-glycosyl-GPE (16:0/22:6)	Lipid	Glycosyl PE	63196	LC/MS Pos Late	100021397	2098	926.575					22788664	40441572	22716028	27194866	11694997	23301020	33299798	17915846	27972910	17413140	28658624	33779764
2204	1-palmitoyl-2-docosahexaenoyl-GPC (16:0/22:6)	Lipid	Phosphatidylcholine (PC)	52610	LC/MS Pos Late	100008915	2055	806.569	6441886	59403-54-2		HMDB07991	1183687296	1299602816	1246859776	1215849344	943382336	1227255040	1355841536	947271488	1286505600	1443526400	1386147712	1423076352
2315	1-palmitoyl-2-docosahexaenoyl-GPE (16:0/22:6)*	Lipid	Phosphatidylethanolamine (PE)	52465	LC/MS Pos Late	100008991	2160	764.523	9546799			HMDB05324	384336032	375938368	423811040	443837408	411318560	403722912	404883296	421955872	511306368	459981600	467234080	490372832
2190	1-palmitoyl-2-gamma-linolenoyl-GPC (16:0/18:3n6)*	Lipid	Phosphatidylcholine (PC)	54812	LC/MS Pos Late	100009154	2110	756.554				HMDB07974	51586632	59338640	68818440	64540432	70996312	68211432	65220820	61230624	59518392	67254304	68750080	60406240
2381	1-palmitoyl-2-linoleoyl-glycosyl-GPE (16:0/18:2)	Lipid	Glycosyl PE	63197	LC/MS Pos Late	100021393	2258	878.575					2553257	5059006	3395581	3399488	2199472	3239762	3441611	2304151	3652721	761820	3292572	2747995
2187	1-palmitoyl-2-linoleoyl-GPC (16:0/18:2)	Lipid	Phosphatidylcholine (PC)	42446	LC/MS Pos Late	1537	2160	758.569	5287971	40811-94-7		HMDB07973	1702295808	1845616256	1892488192	1754333568	1902789376	1710983168	1637381120	1561995776	1864992640	1559857024	1710408320	1621443072
2307	1-palmitoyl-2-linoleoyl-GPE (16:0/18:2)	Lipid	Phosphatidylethanolamine (PE)	42449	LC/MS Pos Late	100001870	2350	716.523	9546747			HMDB05322	56885148	63082504	82640072	72184880	126648960	72661600	51511768	85589344	99311312	46251112	72031592	53688332
2417	1-palmitoyl-2-linoleoyl-GPG (16:0/18:2)	Lipid	Phosphatidylglycerol (PG)	52628	LC/MS Pos Late	1543	2730	764.544		322647-44-9		HMDB10575	856704	528340	784674	867114	403895	880305	827865	623472	769578	499824	671116	683390
2432	1-palmitoyl-2-linoleoyl-GPI (16:0/18:2)	Lipid	Phosphatidylinositol (PI)	52450	LC/MS Polar	1528	910	833.519				HMDB09784	2128096	2227878	2847484	2086210	2095269	2389598	2618176	1872116	2346137	2016640	2647427	1808484
2380	1-palmitoyl-2-oleoyl-glycosyl-GPE (16:0/18:1)	Lipid	Glycosyl PE	63200	LC/MS Pos Late	100021389	2512	880.591					1388199	2995064	1162969	1383201	2006886	1078839	1632353	2542688	1583095	401873	1181210	1079567
2184	1-palmitoyl-2-oleoyl-GPC (16:0/18:1)	Lipid	Phosphatidylcholine (PC)	52461	LC/MS Pos Late	1539	2450	760.585	6436017	26853-31-6;26853-31-6		HMDB07972	1290471680	1309428736	1190352128	1240814592	1468190080	1123866752	1180616576	1488198400	1383756416	1144040960	1226423168	1159091712
2305	1-palmitoyl-2-oleoyl-GPE (16:0/18:1)	Lipid	Phosphatidylethanolamine (PE)	19263	LC/MS Pos Late	1526	2600	718.538	5283496	26662-94-2		HMDB05320	32832024	38332972	32276014	32744650	99474704	27584664	27260924	78335200	38613128	22948408	26054412	23752258
2416	1-palmitoyl-2-oleoyl-GPG (16:0/18:1)	Lipid	Phosphatidylglycerol (PG)	52448	LC/MS Pos Late	100000641	3206	766.559	5283509				3.0443e+06	2250808	2744515	3.0469e+06	2904168	3498024	2462542	3135764	2878946	2999290	3.0281e+06	2871712
2430	1-palmitoyl-2-oleoyl-GPI (16:0/18:1)*	Lipid	Phosphatidylinositol (PI)	52669	LC/MS Polar	100009066	893	835.534				HMDB09783	2.44065e+06	2325948	3443622	2414415	3006750	2210682	2.7765e+06	2730002	3.0152e+06	2422389	2584238	2232668
2181	1-palmitoyl-2-palmitoleoyl-GPC (16:0/16:1)*	Lipid	Phosphatidylcholine (PC)	52470	LC/MS Pos Late	100008984	2200	732.554					67032804	65813564	56418872	56838272	49378748	58091360	76846040	92252096	71186080	79377872	79141120	79052544
2182	1-palmitoyl-2-stearoyl-GPC (16:0/18:0)	Lipid	Phosphatidylcholine (PC)	52616	LC/MS Pos Late	100008921	2750	762.601		59403-51-9		HMDB07970	51424780	62655928	47744616	47442828	63390736	48864432	49003380	57834132	51989064	53474636	51269300	54444024
2304	1-palmitoyl-2-stearoyl-GPE (16:0/18:0)*	Lipid	Phosphatidylethanolamine (PE)	57388	LC/MS Pos Late	100009205	2850	720.554	5326793			HMDB08925	631693	751384	621277	522856	884671	765234	687199	1273800	824089	684170	665791	863977
2494	1-palmitoyl-GPC (16:0)	Lipid	Lysophospholipid	33955	LC/MS Pos Late	100001263	1525	496.34	86554	17364-16-8		HMDB10382	212673152	396783648	178743088	200356000	163920608	212818448	202190096	234155184	268158256	214879552	278194912	196340848
2553	1-palmitoyl-GPE (16:0)	Lipid	Lysophospholipid	35631	LC/MS Pos Late	100001567	1544	454.293	9547069	53862-35-4		HMDB11503	25662560	196929072	22308510	24013968	31019100	42276348	21382038	40967900	39626964	24926496	35698092	21635962
2599	1-palmitoyl-GPG (16:0)*	Lipid	Lysophospholipid	45970	LC/MS Neg	100005717	5570	483.273	3300276				2139429	13164193	1111005	2028210	2027303	3288304	2436301	3149553	5212879	2128545	3684089	1401638
2608	1-palmitoyl-GPI* (16:0)	Lipid	Lysophospholipid	35305	LC/MS Neg	100001655	5564	571.289				HMDB61695	4458924	10166917	3489293	4594568	7275510	5829109	5477772	11244827	10299678	4887500	7515379	4297441
2592	1-palmitoyl-GPS (16:0)*	Lipid	Lysophospholipid	46130	LC/MS Neg	100005805	5572	496.268	9547100				2636695	11610928	2279602	2306005	5944838	3410181	2987468	4951559	6429626	3186662	5146561	2986015
2741	1-palmitoylglycerol (16:0)	Lipid	Monoacylglycerol	21127	LC/MS Neg	100000827	6550	255.233	14900	542-44-9		HMDB31074	22049944	618667136	47798128	17254702	25539156	38585004	65466044	35407408	51935604	39348144	64039856	25528152
90	1-ribosyl-imidazoleacetate*	Amino Acid	Histidine Metabolism	61868	LC/MS Pos Early	100001668	2006	259.092	5117448	29605-99-0	C05131	HMDB02331	6808369	5197441	6451764	5142080	1911470	3414200	3992593	1637135	3224129	3426301	4032644	2321367
2388	1-stearoyl-2-arachidonoyl-glycosyl-GPE (18:0/20:4)	Lipid	Glycosyl PE	63193	LC/MS Pos Late	100021404	2423	930.607					64250120	94748344	57195104	68296144	23521040	61306856	81264720	32808284	59316148	39714828	69274680	73087216
2232	1-stearoyl-2-arachidonoyl-GPC (18:0/20:4)	Lipid	Phosphatidylcholine (PC)	42450	LC/MS Pos Late	100001869	2400	810.601	16219824	35418-59-8		HMDB08048	1609950208	1563769344	1357376000	1515610112	1204420224	1645088384	1557412352	1130016128	1340920832	1668253056	1627815936	1568384000
2335	1-stearoyl-2-arachidonoyl-GPE (18:0/20:4)	Lipid	Phosphatidylethanolamine (PE)	52447	LC/MS Pos Late	100008977	2475	768.554	5289133			HMDB09003	912292928	828460160	923669504	948943040	794954496	929144064	845735232	743852096	1019466624	908543040	967928832	943817344
2451	1-stearoyl-2-arachidonoyl-GPI (18:0/20:4)	Lipid	Phosphatidylinositol (PI)	52449	LC/MS Pos Late	100000616	3000	904.591		383907-33-3		HMDB09815	62522560	67918768	61539332	66308476	68682368	62046380	59610032	61438556	63723336	62230424	63846868	64626956
2405	1-stearoyl-2-arachidonoyl-GPS (18:0/20:4)	Lipid	Phosphatidylserine (PS)	52235	LC/MS Pos Late	100001872	2565	812.544				HMDB12383	172849056	178705248	174264656	184013936	166790672	175834832	181171648	129498088	185675072	200906992	189705088	207331424
2389	1-stearoyl-2-docosahexaenoyl-glycosyl-GPE (18:0/22:6)	Lipid	Glycosyl PE	63194	LC/MS Pos Late	100021405	2316	954.607					7589949	12028338	8122436	9630366	3870437	6926641	10142435	6.9154e+06	11165892	5788170	10135670	11704856
2238	1-stearoyl-2-docosahexaenoyl-GPC (18:0/22:6)	Lipid	Phosphatidylcholine (PC)	52611	LC/MS Pos Late	100008916	2300	834.601		59403-52-0			435457312	394354848	440548448	466521216	356925632	421137184	464955808	344706272	452558368	492741024	471619200	478349344
2339	1-stearoyl-2-docosahexaenoyl-GPE (18:0/22:6)*	Lipid	Phosphatidylethanolamine (PE)	52466	LC/MS Pos Late	100008992	2375	792.554	9546798			HMDB05334	115446240	105559968	133360384	127579048	110273592	120032344	122338048	142493520	182220736	142860992	146031184	152762384
2387	1-stearoyl-2-linoleoyl-glycosyl-GPE (18:0/18:2)	Lipid	Glycosyl PE	63192	LC/MS Pos Late	100021403	2516	906.607					8362497	14457206	9154553	10231494	6850845	7719644	9420756	7152931	7911236	3394440	7852740	7336743
2224	1-stearoyl-2-linoleoyl-GPC (18:0/18:2)*	Lipid	Phosphatidylcholine (PC)	52452	LC/MS Pos Late	100008980	2450	786.601					1495360256	1498185600	1364762752	1390755072	1691806464	1438324608	1312929792	1061531392	1116935680	1226626176	1198804480	1135088128
2326	1-stearoyl-2-linoleoyl-GPE (18:0/18:2)*	Lipid	Phosphatidylethanolamine (PE)	52446	LC/MS Pos Late	100008976	2575	744.554	9546749			HMDB08994	153803152	159390128	198027600	187129168	322948160	166028368	135403664	184538480	196922496	126917288	144237168	118031688
2439	1-stearoyl-2-linoleoyl-GPI (18:0/18:2)	Lipid	Phosphatidylinositol (PI)	52468	LC/MS Pos Late	100008994	3185	880.591				HMDB09809	1375654	1654243	1879534	1.83514e+06	1371625	1164622	1479615	1817904	1.96259e+06	1239909	1020269	1258443
2403	1-stearoyl-2-linoleoyl-GPS (18:0/18:2)	Lipid	Phosphatidylserine (PS)	53009	LC/MS Pos Late	100000642	2689	788.544	9547091	322647-11-0			9239936	13857458	10315026	9226651	27491448	7695011	7761798	12586088	8257860	6414174	6091257	6731316
2221	1-stearoyl-2-oleoyl-GPC (18:0/18:1)	Lipid	Phosphatidylcholine (PC)	52438	LC/MS Pos Late	100008904	2644	788.616		56421-10-4		HMDB08038	298827872	271605472	241674016	278436768	381764352	279626560	252097040	265389312	252581584	241655296	247010608	240712896
2322	1-stearoyl-2-oleoyl-GPE (18:0/18:1)	Lipid	Phosphatidylethanolamine (PE)	42448	LC/MS Pos Late	100001856	2950	746.569				HMDB08993	15760924	19177226	16269195	15913846	44773040	13703472	14389335	29714238	18940300	13359795	14376004	13797613
2402	1-stearoyl-2-oleoyl-GPS (18:0/18:1)	Lipid	Phosphatidylserine (PS)	19265	LC/MS Pos Late	100000639	3000	790.559	9547087			HMDB10163	10384661	11065065	11926403	11620910	19115208	12127904	9516579	17551458	12295441	10499758	10984227	12057821
2503	1-stearoyl-GPC (18:0)	Lipid	Lysophospholipid	33961	LC/MS Pos Late	100001271	1606	524.371	497299	19420-57-6		HMDB10384	180223088	307458592	127476192	153859888	133473088	169963616	159991808	151313184	171482512	171046752	200940288	153435728
2560	1-stearoyl-GPE (18:0)	Lipid	Lysophospholipid	42398	LC/MS Pos Late	100001461	1626	482.324	9547068	69747-55-3		HMDB11130	49047280	299249760	36729908	42778144	47243944	71889672	42018888	54896664	68130944	43603248	66859648	36879516
2602	1-stearoyl-GPG (18:0)	Lipid	Lysophospholipid	34437	LC/MS Neg	100001462	5816	511.304					585249	7.07181e+06	420850	445724	906520	469484	589547	1039525	1203336	631485	1221068	211779
2612	1-stearoyl-GPI (18:0)	Lipid	Lysophospholipid	19324	LC/MS Neg	100000656	5794	599.32		796963-93-4		HMDB61696	52805956	106957128	44153608	43457196	68798808	43036032	66071024	98641344	109766520	66345872	95499592	43587800
2593	1-stearoyl-GPS (18:0)*	Lipid	Lysophospholipid	45966	LC/MS Pos Late	100004327	1634	526.314	9547101				6649629	17513970	5335785	5985886	12436051	7798055	5698981	10738103	6622220	7074967	11263203	6638140
1462	10-heptadecenoate (17:1n7)	Lipid	Long Chain Monounsaturated Fatty Acid	33971	LC/MS Neg	100001278	5555	267.233	5312435	29743-97-3		HMDB60038	85960872	322338400	48083952	62156400	44633668	102179992	129241648	91617104	159738016	107871360	92126568	79936760
1471	10-nonadecenoate (19:1n9)	Lipid	Long Chain Monounsaturated Fatty Acid	33972	LC/MS Neg	100001277	5780	295.264	5312513	73033-09-7		HMDB13622	28205574	145262304	15022338	20501212	24652668	38412808	39216932	41921920	56601244	28379992	25976472	23125692
1946	12,13-DiHOME	Lipid	Fatty Acid, Dihydroxy	38395	LC/MS Neg	62	5137	313.238	10236635	263399-35-5	C14829	HMDB04705	1997002	4506906	1534502	1934402	1272497	2644947	2928715	1852632	2874931	2315278	2597586	1979979
2048	12-HETE	Lipid	Eicosanoid	37536	LC/MS Neg	100002167	5326	319.228	5312983	71030-37-0;73837-14-6		HMDB06111	3997423	5285428	2.9874e+06	3245485	2052961	6.13667e+06	4424176	9262430	9187772	5843244	7248804	5.87008e+06
2055	12-HHTrE	Lipid	Eicosanoid	57393	LC/MS Neg	1261	5175	279.197	5283141	54397-84-1	C20388	HMDB12535	864679	726676	993344	838692	683332	1.57037e+06	816571	2767612	2.03936e+06	1.68849e+06	2791045	1185795
1930	13-HODE + 9-HODE	Lipid	Fatty Acid, Monohydroxy	37752	LC/MS Neg	100002196	5275	295.228					14612540	17544376	17427130	16428143	10198296	31276138	14766148	38916920	52856968	32787272	41256936	26705860
1959	14,15-DiHETrE	Lipid	Fatty Acid, Dihydroxy	46305	LC/MS Neg	100002752	5188	337.238	5283147	77667-09-5	C14775	HMDB02265	1066774	2205359	735257	886533	566280	1264182	1059807	830725	895803	1012908	1138073	1039164
1980	14-HDoHE/17-HDoHE	Lipid	Docosanoid	53034	LC/MS Neg	100009278	5296	343.228					2.89426e+06	4310104	2869549	2961498	1611638	5006574	4111897	5.70928e+06	9294179	8670798	6.30358e+06	6570974
2050	15-HETE	Lipid	Eicosanoid	37538	LC/MS Neg	100000565	5298	319.228	5280724	54845-95-3	C04742	HMDB02110	3.84798e+06	3489351	3334972	2962660	2477817	5881049	3.31958e+06	6.53692e+06	6.25883e+06	6.73984e+06	7098203	4928471
1926	16-hydroxypalmitate	Lipid	Fatty Acid, Monohydroxy	39609	LC/MS Neg	100002953	5236.2	271.228	10466	506-13-8	C18218	HMDB06294	2355473	17938692	2096487	2102870	3.14815e+06	3.34393e+06	2933362	3200146	1863988	2246882	2201523	2498453
1955	19,20-DiHDPA	Lipid	Fatty Acid, Dihydroxy	46286	LC/MS Neg	100002844	5212	361.238	16061148			HMDB10214	1757511	2518843	1431631	1385871	764689	1791766	2792211	1063335	1862068	2804955	2079820	2788026
4032	2'-deoxyadenosine 3'-monophosphate	Nucleotide	Purine Metabolism, Adenine containing	40663	LC/MS Neg	100003420	1162	330.061	1467	102832-10-0			129251	365806	189164	156865	405111	83265	86703	364078	227291	100723	101504	135938
4031	2'-deoxyadenosine 5'-monophosphate	Nucleotide	Purine Metabolism, Adenine containing	46333	LC/MS Neg	100000485	1315	330.061	12599	653-63-4	C00360	HMDB00905	456697	188296	479943	517927	1055965	645366	405611	627205	410731	432581	399968	529424
4123	2'-deoxycytidine	Nucleotide	Pyrimidine Metabolism, Cytidine containing	15949	LC/MS Pos Early	100000125	2193	228.098	13711	951-77-9	C00881	HMDB00014	1428196	1151176	1721503	1370986	3067529	1397558	1111296	1298558	1145333	1241958	1062634	1372206
4121	dCMP	Nucleotide	Pyrimidine Metabolism, Cytidine containing	533	LC/MS Pos Early	298	975	308.064	13945	1032-65-1	C00239	HMDB01202	1602187	1284825	1965575	1748063	4067412	2510259	1646701	2333691	1491364	1603470	1294812	1711715
4064	2'-deoxyguanosine	Nucleotide	Purine Metabolism, Guanine containing	1411	LC/MS Neg	348	1700	266.089	187790	961-07-9	C00330	HMDB00085	242155	317696	258429	257347	650079	310690	217591	493057	315293	227470	233646	332004
3992	2'-deoxyinosine	Nucleotide	Purine Metabolism, (Hypo)Xanthine/Inosine containing	15076	LC/MS Neg	100000135	1688	251.079	65058	890-38-0	C05512	HMDB00071	540354	587567	630309	541966	1091414	556260	402892	621545	486647	392576	395759	494285
4098	2'-deoxyuridine	Nucleotide	Pyrimidine Metabolism, Uracil containing	52602	LC/MS Neg	536	1586	227.067	13712	951-78-0	C00526	HMDB00012	173404	248046	161282	138299	342907	146566	149603	372132	264767	100961	124326	173406
4124	2'-O-methylcytidine	Nucleotide	Pyrimidine Metabolism, Cytidine containing	57554	LC/MS Pos Early	100010895	2411	258.108	150971	2140-72-9			393191	321550	284898	466885	271401	818991	471774	291176	530087	503734	596977	623657
4086	2'-O-methyluridine	Nucleotide	Pyrimidine Metabolism, Uracil containing	57655	LC/MS Neg	100010896	1831	257.078	102212	2140-76-3			105463	88428	104145	173741	147723	156131	125577	115651	167786	98894	171033	166550
1171	2,3-diphosphoglycerate	Carbohydrate	Glycolysis, Gluconeogenesis, and Pyruvate Metabolism	15664	LC/MS Neg	1227	555	264.952	186004	102783-53-9	C01159	HMDB01294	170994	37242	134317	229553	160365	142091	158928	141102	180153	205316	117277	188123
1952	2,4-dihydroxybutyrate	Lipid	Fatty Acid, Dihydroxy	62951	LC/MS Polar	100002285	1793	119.035	192742	1518-62-3		HMDB00360	2721997	2432743	2487996	2147813	1477576	2729888	2128082	1.81616e+06	2557226	2352294	2219708	1734800
5614	2,6-dihydroxybenzoic acid	Xenobiotics	Drug - Topical Agents	63042	LC/MS Polar	100020837	729	153.019	9338	303-07-1		HMDB13676	126164	76335	82910		237570	77175		76292	47567
116	2-aminoadipate	Amino Acid	Lysine Metabolism	6146	LC/MS Polar	381	3500	160.061	469	542-32-5;1118-90-7	C00956	HMDB00510	28952726	26958944	38072288	12443754	96006440	9921849	32103270	646645312	16995982	20907754	12582149	14975461
1680	2-aminoheptanoate	Lipid	Fatty Acid, Amino	43761	LC/MS Pos Early	100004542	3160	146.118	227939	1115-90-8			596135	675785	460195		456400	700991		1258796	770887	673553	727533	540015
1685	2-aminooctanoate	Lipid	Fatty Acid, Amino	43343	LC/MS Pos Late	100004227	750	160.133	69522	644-90-6		HMDB00991	140318	101166	115587	82116	74867	107704	104017	59043	110715	65289	56642	70149
5047	2-aminophenol sulfate	Xenobiotics	Food Component/Plant	43266	LC/MS Neg	100004322	1677	188.002	181670			HMDB61116
2763	2-arachidonoylglycerol (20:4)	Lipid	Monoacylglycerol	19266	LC/MS Neg	100000584	6170	303.233	5282280	53847-30-6	C13856	HMDB04666	1087494	26367774	1054800	853726	1366678	4187200	5023459	1136711	2706899	2673251	2096972	1.59289e+06
2765	2-docosahexaenoylglycerol (22:6)*	Lipid	Monoacylglycerol	48675	LC/MS Neg	100006352	6050	309.222				HMDB11557	478945	1704010	430138	279274	255884	1038761	2130374	419265	932408	1333212	1001175	784618
2768	2-heptadecenoylglycerol (17:1)*	Lipid	Monoacylglycerol	62448	LC/MS Neg	100020770	6284	267.233					209237	3294062				664979	1769006	132403	729817		350012	489673
355	2-hydroxy-3-methylvalerate	Amino Acid	Leucine, Isoleucine and Valine Metabolism	36746	LC/MS Neg	100001541	1800	131.071	164623	488-15-3		HMDB00317	117918	202271	271710	214534	196756	141768	218057	141368	178131	132429	135082	172038
1597	2-hydroxyadipate	Lipid	Fatty Acid, Dicarboxylate	31934	LC/MS Polar	100001153	3000	161.046	193530	18294-85-4	C02360	HMDB00321	6450882	6998575	8743276	5211625	19622780	3702911	6555847	54805616	5506532	5845450	4106516	3651905
536	2-hydroxybutyrate/2-hydroxyisobutyrate	Amino Acid	Glutathione Metabolism	52281	LC/MS Polar	100008928	1258	103.04					13972930	19454644	14840365	9752158	16289295	9791985	17038224	34123608	8847515	12731026	17319564	8873022
1593	2-hydroxyglutarate	Lipid	Fatty Acid, Dicarboxylate	37253	LC/MS Polar	100002070	3352.8	147.03	43	40951-21-1	C02630	HMDB0059655	44554476	47912152	40631344	29885222	42124340	38152820	44995372	61152096	29892536	39819388	42923948	29909152
1875	2-hydroxyheptanoate*	Lipid	Fatty Acid, Monohydroxy	61827	LC/MS Polar	100019960	925	145.087	2750949				333633	672504	504016	341878	448200	473448	335710	824520	953734	683865	883881	407132
1884	2-hydroxypalmitate	Lipid	Fatty Acid, Monohydroxy	35675	LC/MS Neg	100001579	5511.2	271.228	92836	764-67-0		HMDB31057	1.17601e+06	1.93805e+06	1.12683e+06	1418059	2415080	1.74621e+06	1555161	3332198	2.381e+06	2147431	1.93328e+06	1449203
1887	2-hydroxystearate	Lipid	Fatty Acid, Monohydroxy	17945	LC/MS Neg	1239	5695	299.259	69417	629-22-1	C03045		1104333	1451118	646926	953127	1819960	1271466	755576	1985439	1.71898e+06	901058	752635	681077
1305	2-ketogulonate	Carbohydrate	Fructose, Mannose and Galactose Metabolism	15306	LC/MS Polar	100000092	2794.7	193.035	50	342385-52-8	C15673	HMDB11732	4897483	4335209	5080030	2738497	4762595	5284095	10665129	16237314	10088985	11015014	12559359	6.92954e+06
2762	2-linoleoylglycerol (18:2)	Lipid	Monoacylglycerol	32506	LC/MS Neg	100000987	6250	279.233	5365676	3443-82-1		HMDB11538	24067202	187198032	19411160	17988972	22996568	86619160	164869376	20810118	52993144	44637760	46407800	42263280
357	2-methylbutyrylcarnitine (C5)	Amino Acid	Leucine, Isoleucine and Valine Metabolism	45095	LC/MS Pos Early	100001509	3050	246.17	6426901	31023-25-3		HMDB00378		914255			584885	341127		846964	68267.9		152562
1395	2-methylcitrate/homocitrate	Energy	TCA Cycle	52282	LC/MS Neg	100008929	575	205.035					820016	848692	728316	778533	556048	828105	700429	571694	653346	725783	722346	754454
2757	2-myristoylglycerol (14:0)	Lipid	Monoacylglycerol	34383	LC/MS Neg	100001408	6230	227.202	137938	27214-38-6		HMDB11530		4496205				396521	969394				251785
2761	2-oleoylglycerol (18:1)	Lipid	Monoacylglycerol	21232	LC/MS Neg	100000943	6500	281.249	5319879	3443-84-3		HMDB11537	52249600	1152649856	46034648	35650108	51358072	145629504	336078592	76620224	110488744	120701088	118673264	56823716
446	2-oxoarginine*	Amino Acid	Urea cycle; Arginine and Proline Metabolism	55072	LC/MS Pos Early	100002784	1760	174.087	558	3715-10-04	C03771	HMDB04225	4.17374e+06	3486395	3083761	2220640	3863889	1.9743e+06	2568986	5053584	1376139	2325025	2335249	1265994
2497	2-palmitoleoyl-GPC* (16:1)*	Lipid	Lysophospholipid	35819	LC/MS Pos Late	100001561	1425	494.324				HMDB10383	637574	539573	536729	498001	255163	353350	691564	708477	777547	797391	911468	686557
2759	2-palmitoleoylglycerol (16:1)*	Lipid	Monoacylglycerol	52432	LC/MS Neg	100008953	6016	253.217					1363735	12959702	773955	676028	589616	2975158	10590813	1.6382e+06	1648824	3200886	2701790	1740666
2495	2-palmitoyl-GPC* (16:0)*	Lipid	Lysophospholipid	35253	LC/MS Neg	100001562	6215	570.341	15061532			HMDB61702	10222796	20984940	8965385	9716302	13325369	11105828	9414140	16241528	24689878	12535158	14765442	11210575
2758	2-palmitoylglycerol (16:0)	Lipid	Monoacylglycerol	33419	LC/MS Neg	100001048	6400	255.233	123409	23470-00-0		HMDB11533	4824578	339973152	2432687	2125083	4741723	11998366	28306356	5979051	7961087	6.45985e+06	6.8982e+06	5612728
2561	2-stearoyl-GPE (18:0)*	Lipid	Lysophospholipid	41220	LC/MS Neg	100003901	6350	480.31				HMDB11129	8690711	67630176	5841317	6496015	11496203	11673943	8142209	10905235	20083568	7160979	13150311	6250035
1950	2R,3R-dihydroxybutyrate	Lipid	Fatty Acid, Dihydroxy	63109	LC/MS Polar	100002367	1543	119.035	13120901	759-06-8		HMDB00498	2822189	3.05156e+06	3234629	3.04722e+06	2649257	2.64902e+06	2.81279e+06	2839645	4237112	3107815	3019713	2449814
1949	2S,3R-dihydroxybutyrate	Lipid	Fatty Acid, Dihydroxy	62950	LC/MS Polar	100002284	1660	119.035	10964471	5057-93-2		HMDB02453	1112179	1.29704e+06	1361331	1360334	875902	1385287	1077011	1186570	1479755	1283411	1292457	1511120
546	3'-dephospho-CoA-glutathione*	Amino Acid	Glutathione Metabolism	62807	LC/MS Neg	100020899	1690	495.101					8974740	9282035	8721143	9955164	11332039	9868680	9595813	8094699	11716153	10277065	9494093	11388906
4195	3'-dephosphocoenzyme A	Cofactors and Vitamins	Pantothenate and CoA Metabolism	18289	LC/MS Neg	100000138	2013	686.142	444485	3633-59-8	C00882	HMDB01373	7.32226e+06	3322227	5637398	6484061	3484404	3215248	3903252	2040064	1421938	2555117	3125433	2666525
4410	3-(3-hydroxyphenyl)propionate sulfate	Xenobiotics	Benzoate Metabolism	45415	LC/MS Neg	100005391	1294	245.012	187488	86321-32-6			119745		20901				65879		31663
171	3-(4-hydroxyphenyl)lactate (HPLA)	Amino Acid	Tyrosine Metabolism	32197	LC/MS Neg	240	1379	181.051	9378	6482-98-0	C03672	HMDB00755	3471553	1791739	1395368	1799141	2795915	1253809	3047778	4936843	1056227	1.96534e+06	1801541	1556519
444	3-amino-2-piperidone	Amino Acid	Urea cycle; Arginine and Proline Metabolism	62853	LC/MS Pos Early	100020361	2065	115.087	5200225	1892-22-4		HMDB00323	130680	254325	252602	167536	236860	177658		308167	241714
4140	3-aminoisobutyrate	Nucleotide	Pyrimidine Metabolism, Thymine containing	1566	LC/MS Pos Early	1114	2190	104.071	64956	10569-72-9;214139-20-5	C05145	HMDB03911	5002880	5927752	4263091	3394146	3669206	2353280	4706437	10189458	4998313	2518410	3471061	4019184
3398	3-dehydrocholate	Lipid	Secondary Bile Acid Metabolism	43835	LC/MS Neg	100001062	5050	405.265	159655	2304-89-4		HMDB00502	201693	112172	484266	503182	164886	265911	310572	168721	916201	596151	189387	203338
4596	3-formylindole	Xenobiotics	Food Component/Plant	62863	LC/MS Neg	100020219	3709	144.046	10256	487-89-8	C08493	HMDB29737			190239	110917	163448	150238	150105	203419		127382	163277	140622
3059	3-hydroxy-3-methylglutarate	Lipid	Mevalonate Metabolism	531	LC/MS Polar	112	2850	161.046	1662	503-49-1	C03761	HMDB00355	4954571	3.91133e+06	6268034	4668489	4276212	4970741	4722890	4618058	9427251	7512401	5368219	6268233
1598	3-hydroxyadipate*	Lipid	Fatty Acid, Dicarboxylate	62069	LC/MS Polar	100004396	3131	161.046	151913			HMDB00345	2298307	2549849	3099523	2800821	2393158	2993318	2604797	1501952	5296143	2381903	3490944	3.85612e+06
1855	3-hydroxybutyrate (BHBA)	Lipid	Ketone Bodies	542	LC/MS Polar	254	1480	103.04	441	625-72-9	C01089	HMDB00357	11358345	10751178	23391216	12810166	35802136	17949264	12698879	13475428	29076784	11514313	20258102	32326688
1756	3-hydroxybutyroylglycine	Lipid	Fatty Acid Metabolism (Acyl Glycine)	62064	LC/MS Polar	100020211	1818	160.061					1039246	1.04785e+06	2120451	1538713	1029311	1297150	937594	654319	3381364	1014866	1449105	2465835
1898	3-hydroxydecanoate	Lipid	Fatty Acid, Monohydroxy	22053	LC/MS Neg	100000997	4634.7	187.134	26612	5561-87-5		HMDB02203	276491	558533	573829	342289	725478	461275	288348	298636	575762	353836	427977	462076
1845	3-hydroxydecanoylcarnitine	Lipid	Fatty Acid Metabolism (Acyl Carnitine, Hydroxy)	63358	LC/MS Pos Late	100021141	961	332.243				HMDB61636	408576	967960	720706	197986	1011202	333873	212408	758041	188793	209387	260575	179968
1895	3-hydroxyhexanoate	Lipid	Fatty Acid, Monohydroxy	53230	LC/MS Neg	100006367	1725	131.071	151492	10191-24-9			55359	100849				76606	122633	161325	122000	89399	247573	120387
1839	3-hydroxyhexanoylcarnitine (2)	Lipid	Fatty Acid Metabolism (Acyl Carnitine, Hydroxy)	62556	LC/MS Pos Early	100020826	2968	276.181					205886	323890	468545	373949	465594		407216	1149009	282681	628099		296840
4603	3-hydroxyindolin-2-one	Xenobiotics	Food Component/Plant	42561	LC/MS Pos Early	100003823	2035	132.044	6097	61-71-2	C11130		681626	409330	393087	417392	303997		206523	486314	444663	212405	258620	109863
383	3-hydroxyisobutyrate	Amino Acid	Leucine, Isoleucine and Valine Metabolism	1549	LC/MS Polar	111	1619	103.04	87	2068-83-9	C06001	HMDB00336	2351892	2236895	4142066	2929168	4609242		2744429	3708813	2703858	2998941	445765
1901	3-hydroxylaurate	Lipid	Fatty Acid, Monohydroxy	32457	LC/MS Neg	100001112	5175	215.165	94216	53941-38-1		HMDB00387	889983	1290321	1225705	636449	1597733	1073382	521587	503175	1113309	614206	1138432	1035289
1902	3-hydroxymyristate	Lipid	Fatty Acid, Monohydroxy	21158	LC/MS Neg	100000882	5335	243.197	16064	3422-31-9			1501598	2326035	1606495	1070818	2256768	2068442	959305	894188	1695551	1029702	1590804	1536158
1896	3-hydroxyoctanoate	Lipid	Fatty Acid, Monohydroxy	22001	LC/MS Neg	100000773	3446	159.103	26613	88930-08-9		HMDB01954	176090	227740	272553	203354	295168	239002	206082	187293	325460	200949	272329	264952
1906	3-hydroxyoleate*	Lipid	Fatty Acid, Monohydroxy	61843	LC/MS Neg	100019966	5508	297.243					14172775	28357028	9768138	5283801	15406001	18714806	2975063	6172553	18844824	4807922	13918521	5097031
1847	3-hydroxyoleoylcarnitine	Lipid	Fatty Acid Metabolism (Acyl Carnitine, Hydroxy)	61840	LC/MS Pos Late	100019801	1406	442.353					774718	1270718	620677	300906	1224497	323056	147770	885729	181559	201490	148534	172492
1903	3-hydroxypalmitate	Lipid	Fatty Acid, Monohydroxy	27503	LC/MS Neg	100000983	5476	271.228	301590	928-17-6		HMDB10734	4.1943e+06	9156105	2.39596e+06	1720091	3502003	5.08189e+06	1483711	1.9788e+06	5.34226e+06	1911456	4774356	2160979
1846	3-hydroxypalmitoylcarnitine	Lipid	Fatty Acid Metabolism (Acyl Carnitine, Hydroxy)	61839	LC/MS Pos Late	100019800	1380	416.337					189703	799093	213535	62972	350241			153649	130668
1897	3-hydroxysuberate	Lipid	Fatty Acid, Monohydroxy	31936	LC/MS Polar	100001143	3000	189.077	22328017	73141-47-6		HMDB00325	566104	506274	416187	329618	447519	264318	286227	381558	564095	284345	326397	204039
293	3-indoxyl sulfate	Amino Acid	Tryptophan Metabolism	27672	LC/MS Neg	100000467	2222.2	212.002	10258	2642-37-7		HMDB00682	3262249	2670327	1728497	2902403	1884917	1463532	2148464	1330751	4344398	1471973	1.36367e+06	1385494
1599	3-methyladipate	Lipid	Fatty Acid, Dicarboxylate	36749	LC/MS Polar	100001765	2865	159.066	12292	3058-01-03		HMDB00555	216950	102424				186282		68126.8			205355
4115	3-methylcytidine	Nucleotide	Pyrimidine Metabolism, Cytidine containing	35132	LC/MS Pos Early	100001466	2176	258.108	159649	21028-20-6			2534754	3323709	3246755	3055594	1731164	3336684	2577322	1415971	2104257	2589677	2463401	2845129
69	3-methylhistidine	Amino Acid	Histidine Metabolism	15677	LC/MS Pos Early	100000042	2670	170.092	64969	368-16-1	C01152	HMDB00479	6133622	9502778	9442862	7241646	10211433	7.11811e+06	5798734	16650888	10135826	6585748	8.35203e+06	10019740
4416	3-phenylpropionate (hydrocinnamate)	Xenobiotics	Benzoate Metabolism	15749	LC/MS Neg	100000010	2860	149.061	107	501-52-0	C05629	HMDB00764	184707	238776	135625	110145	90261	111818	124811	71592	155747	210012	164029	154475
1177	3-phosphoglycerate	Carbohydrate	Glycolysis, Gluconeogenesis, and Pyruvate Metabolism	1414	LC/MS Neg	132	583	184.986	724	80731-10-8	C00597	HMDB00807	3140385	2722908	2727913	2856123	2953676	2769326	2527111	3625202	2890375	3183428	3031921	2688874
436	3-sulfo-L-alanine	Amino Acid	Methionine, Cysteine, SAM and Taurine Metabolism	47089	LC/MS Polar	382	2890	167.997	72886	498-40-8	C00506	HMDB02757	401850		193617	170900		256409
4101	3-ureidopropionate	Nucleotide	Pyrimidine Metabolism, Uracil containing	3155	LC/MS Pos Early	1053	875	133.061	111	462-88-4	C02642	HMDB00026	169022				404071			1061741		223979	206350
3101	4-cholesten-3-one	Lipid	Sterol	38125	LC/MS Pos Late	100002227	2520	385.346	91477	601-57-0	C00599	HMDB00921	428985	516913	380515	480839	680371	389858	409701	747234	611622	546835	595636	560818
517	4-guanidinobutanoate	Amino Acid	Guanidino and Acetamido Metabolism	15681	LC/MS Pos Early	100000096	2320	146.092	500	463-003;463-00-3	C01035	HMDB03464	12449986	8399156	12886853	7149769	155384096	9524035	6856263	30682748	8345700	7218868	5.66803e+06	2999825
1981	4-HDoHE	Lipid	Docosanoid	52947	LC/MS Neg	100008936	5394	343.228		90906-40-4			84415	275534	264092	240600	76737	475334	123338	731642	1405550	918340	950057	738958
545	4-hydroxy-nonenal-glutathione	Amino Acid	Glutathione Metabolism	48487	LC/MS Neg	100006240	3319.2	462.192		99927-70-5			1.43344e+06	329523	2293448	1919376	927902	2972430	1102527	5255800	3053497	3613070	4375065	2713265
48	4-hydroxyglutamate	Amino Acid	Glutamate Metabolism	40499	LC/MS Pos Early	100002544	1141	164.055	439902	2485-33-8	C03079	HMDB01344	1627070	1689267	2509526	935247	2041900	612192	2497686	22024086	1614123	1146207	985811	790785
1969	4-hydroxynonenal	Lipid	Fatty Acid, Oxidized	38309	LC/MS Neg	143	4745	155.108	1693	75899-68-2;128946-65-6		HMDB04362			189224	173322	108567		153266	216208	332287	271915	336683	249758
91	4-imidazoleacetate	Amino Acid	Histidine Metabolism	32349	LC/MS Pos Early	100001207	2055	127.05	96215	645-65-8	C02835	HMDB02024	1596881	1641556	1.91328e+06	1414546	1806122	1410923	1494753	1369656	1502369	2023742	1306339	1251746
307	4-methyl-2-oxopentanoate	Amino Acid	Leucine, Isoleucine and Valine Metabolism	22116	LC/MS Neg	100000551	2170	129.056	70	816-66-0	C00233	HMDB00695						174889
1735	4-methylhexanoylglycine	Lipid	Fatty Acid Metabolism (Acyl Glycine)	62736	LC/MS Neg	100020632	3550	186.114					122163	128877	187404	149553		199342	137303	110789	266733	109329	306915	185663
4085	5,6-dihydrouridine	Nucleotide	Pyrimidine Metabolism, Uracil containing	61833	LC/MS Neg	100001425	1119	245.078	94312	5627-05-04				78867	67548	111808	54567	127342	60331	45395	152378	56942	73017	107748
113	5-(galactosylhydroxy)-L-lysine	Amino Acid	Lysine Metabolism	43582	LC/MS Pos Early	100002462	2755	325.161	123986	32448-36-5			1451783	2072694	1486599	1393363	2099429	1.69642e+06	1.54271e+06	2301898	1618243	1355298	1463166	1507493
129	5-aminovalerate	Amino Acid	Lysine Metabolism	18319	LC/MS Pos Early	100000454	2220	118.086	138	660-88-8	C00431	HMDB03355	5699305	15284609	9012328	11530640	6720331	6172145		17159116	10555260	7691593	9505410	4846571
1435	5-dodecenoate (12:1n7)	Lipid	Medium Chain Fatty Acid	33968	LC/MS Neg	100001232	5224	197.155	5312378	2430-94-6		HMDB00529	1.45448e+06	3.28796e+06	1698833	891479	3.03885e+06	1.46485e+06	905334	1.45117e+06	1042339	794691	1892562	989724
2042	5-HETE	Lipid	Eicosanoid	37372	LC/MS Neg	100002137	5382	319.228	5280733	73307-52-5	C04805	HMDB11134								3117585	1876705	672642	1.92002e+06
274	5-hydroxyindoleacetate	Amino Acid	Tryptophan Metabolism	437	LC/MS Pos Early	71	1893	192.065	1826	54-16-0	C05635	HMDB00763	392874	257396	397466	385611	388523	464386	365254	303258	601159	443497	320512	502781
4125	5-methyl-2'-deoxycytidine	Nucleotide	Pyrimidine Metabolism, Cytidine containing	38159	LC/MS Pos Early	100002300	2303	242.113	440055	838-07-3	C03592	HMDB02224	84870	233778			676150	369218	232723	460354	241098	206893	186560	206507
4242	5-methyltetrahydrofolate (5MeTHF)	Cofactors and Vitamins	Folate Metabolism	18330	LC/MS Neg	1244	1820	458.179	146	68703-91-3;68792-52-9	C00440	HMDB01396	376004	392202	225937	350818	367637	325172	165315	231722	708953	105390	302753	429689
510	5-methylthioadenosine (MTA)	Amino Acid	Polyamine Metabolism	1419	LC/MS Pos Early	212	2752	298.097	439176	2457-80-9	C00170	HMDB01173	32909620	18819258	26333806	28019794	19642096	20397360	25825072	38295504	27000004	17206368	20946392	24906612
4087	5-methyluridine (ribothymidine)	Nucleotide	Pyrimidine Metabolism, Uracil containing	35136	LC/MS Neg	100001446	1778.1	257.078	445408	1463-10-1		HMDB00884	196650	199320	165541	214838	170404	338920	216273	236611	232718	218345	257979	269918
533	5-oxoproline	Amino Acid	Glutathione Metabolism	1494	LC/MS Neg	1021	738.5	128.035	7405	98-79-3	C01879	HMDB00267	32156132	95707992	33173442	34303800	28028196	34944968	28382956	40301688	38511780	25957344	34142644	30572334
3359	6-beta-hydroxylithocholate	Lipid	Secondary Bile Acid Metabolism	36807	LC/MS Neg	100001625	4830	391.285	5283821	668-49-5	C15515	HMDB00811	3883864	6547925	14398306	17630712	5097368	3871504	7792497	2863372	32363906	12671047	5047825	5572682
3389	6-oxolithocholate	Lipid	Secondary Bile Acid Metabolism	46336	LC/MS Neg	100001068	5033	389.27	164960	2393-61-5			108974	224054	475093	868147	264553	218146	426883	126107	1296267	744495	410531	418832
126	6-oxopiperidine-2-carboxylate	Amino Acid	Lysine Metabolism	43231	LC/MS Polar	100004499	1692	142.051	3014237	34622-39-4		HMDB61705	2791896	2669020	4257843	1406950	8249933	1287285	3322558	56167240	2008645	2232827	1657387	1686333
1186	6-phosphogluconate	Carbohydrate	Pentose Phosphate Pathway	15442	LC/MS Neg	100000341	583.9	275.017	91493	921-62-0;53411-70-4	C00345	HMDB01316	4277252	2765339	3102178	3.21593e+06	4676361	3742274	2.05825e+06	4200568	3893224	2530570	3.8355e+06	3058223
4241	7,8-dihydrofolate	Cofactors and Vitamins	Folate Metabolism	1708	LC/MS Neg	173	1547.2	442.148	98792	4033-27-6	C00415	HMDB01056	564510	318653	487118	653573	542610	622779	678978	334673	412850	563008	581856	659986
3088	7-HOCA	Lipid	Sterol	36776	LC/MS Neg	100001609	5288.1	429.301	3081085	115538-85-7	C17337	HMDB12458	203794	325506	110397	66739	278905	323317	74163	269605	131286	202475	289354	139694
3122	7-hydroxycholesterol (alpha or beta)	Lipid	Sterol	47890	LC/MS Pos Late	100005999	1930	367.336	107722			HMDB06119	247790	186224	211754	325395	333834	514326	229612	1229457	688573	650226	819338	466660
3403	7-ketodeoxycholate	Lipid	Secondary Bile Acid Metabolism	31904	LC/MS Neg	100001063	4821	405.265	188292	911-40-0		HMDB00391	16517626	3806641	9872263	22050492	5725156	7.54942e+06	10066250	7805152	131540624	28799220	14787542	10561477
4050	7-methylguanine	Nucleotide	Purine Metabolism, Guanine containing	35114	LC/MS Pos Early	100001456	2175	166.072	11361	578-76-7	C02242	HMDB00897	759980	1489028	874059	1.04447e+06	599389	927626	851686	595981	1.01749e+06	891445	771873	693613
1917	8-hydroxyoctanoate	Lipid	Fatty Acid, Monohydroxy	21239	LC/MS Neg	100000956	2300	159.103	69820	764-89-6		HMDB61914	239962	828353	301689	101924		180951	235125	274874	241105	249461	217698	263685
1947	9,10-DiHOME	Lipid	Fatty Acid, Dihydroxy	38399	LC/MS Neg	179	5180	313.238	9966640	263399-34-4	C14828	HMDB04704	946797	4311296	884862	902004	943540	1264754	1262092	1399468	1024150	1017206	1444876	890356
1765	acetylcarnitine (C2)	Lipid	Fatty Acid Metabolism (Acyl Carnitine, Short Chain)	32198	LC/MS Pos Early	100000802	2282	204.123	1	5080-50-2	C02571	HMDB00201	3631249	8009241	6114931	2475927	17833662	2413093	4970024	11832661	1400530	6588621	3048887	1079714
1398	acetylphosphate	Energy	Oxidative Phosphorylation	15488	LC/MS Polar	1211	4013.9	138.98	186	94249-01-1	C00227	HMDB01494	681808	1193335	678715	755961	699748	670663	653350		752884	813413	865749
1375	aconitate [cis or trans]	Energy	TCA Cycle	46173	LC/MS Neg	100001359	580	173.009					1466710	697928	1568202	1521357	1177830	1810200	1285206	1627831	4509884	1343362	2461163	2107280
4011	adenine	Nucleotide	Purine Metabolism, Adenine containing	554	LC/MS Pos Early	880	2221	136.062	190	73-24-5	C00147	HMDB00034	33802512	32727690	28534640	30255996	37283012	28504812	38722616	47885968	23580512	28492662	28183804	26905850
4010	adenosine	Nucleotide	Purine Metabolism, Adenine containing	555	LC/MS Pos Early	798	2169	268.104	60961	58-61-7	C00212	HMDB00050	27720818	21485476	20977056	20020640	23202628	26205156	29489990	31712794	30088040	19413546	21697240	20184884
4005	2'-AMP	Nucleotide	Purine Metabolism, Adenine containing	36815	LC/MS Neg	100001694	1497.7	346.056	94136	130-49-4	C00946	HMDB11617	25694640	23860440	19408574	23699564	35511368	27354236	15988524	21907308	15481985	12970581	16866568	17676158
4006	adenosine 3',5'-cyclic monophosphate (cAMP)	Nucleotide	Purine Metabolism, Adenine containing	2831	LC/MS Neg	207	1952.2	328.045	6076	60-92-4	C00575	HMDB00058				41647			35310	35260	41779	53292
4008	adenosine 3',5'-diphosphate	Nucleotide	Purine Metabolism, Adenine containing	15691	LC/MS Neg	1214	575	426.022	159296	75431-54-8	C00054	HMDB00061	9098423	6988558	8826596	10092924	12338619	10350244	11120045	7539487	10641127	10664911	9415418	12547593
4004	3'-AMP	Nucleotide	Purine Metabolism, Adenine containing	35142	LC/MS Neg	100001449	1245	346.056	41211	84-21-9	C01367	HMDB03540	1520504	10023225	1526332	1.74126e+06	2673118	2121890	1367777	1458961	1.63369e+06	1425317	1259449	1604522
4002	ADP	Nucleotide	Purine Metabolism, Adenine containing	3108	LC/MS Neg	208	680	426.022	6022	20398-34-9	C00008	HMDB01341	1191028	1057156	642261	1036034	1131377	1237388	1362104	1201960	2328549	974452	1393864	1011662
4183	adenosine 5'-diphosphoribose (ADP-ribose)	Cofactors and Vitamins	Nicotinate and Nicotinamide Metabolism	558	LC/MS Polar	215	3640	558.064	192	68414-18-6	C00301	HMDB01178	124404		64491	65424		86239	90195	45642	126502	67129	85825	68206
4003	AMP	Nucleotide	Purine Metabolism, Adenine containing	32342	LC/MS Pos Early	209	1013	348.07	6083	149022-20-8	C00020	HMDB00045	67503160	79725328	55422612	55926472	42561072	48639468	58266448	63174308	86059608	49224332	58342680	47861244
4001	ATP	Nucleotide	Purine Metabolism, Adenine containing	33449	LC/MS Neg	210	631	505.988	5957	34369-07-8;51963-61-2	C00002	HMDB00538	319429	94308	249456	310907	286675	327597	334105	163769	402357	343655	193509	383607
1314	adenosine-5'-diphosphoglucose	Carbohydrate	Nucleotide Sugar	35652	LC/MS Neg	100001644	901.9	588.075	16500	15839-70-0;102129-65-7	C00498	HMDB06557	218299	644019	154198	177388			104044		298948	132070	95504	224238
4009	adenylosuccinate	Nucleotide	Purine Metabolism, Adenine containing	18360	LC/MS Neg	1303	560	230.53	195	19046-78-7	C03794	HMDB00536	807277	1.88314e+06	296691	242927	77056	109268	944388	1647315	13044501	103676	1.68322e+06	118732
1824	adipoylcarnitine (C6-DC)	Lipid	Fatty Acid Metabolism (Acyl Carnitine, Dicarboxylate)	52988	LC/MS Pos Early	100006614	2570	290.16	71296139			HMDB61677	6.38938e+06	10344981	21643880	8215598	11542099	7.02797e+06	8479818	25067450	11200345	9240950	10668901	6812331
1506	adrenate (22:4n6)	Lipid	Long Chain Polyunsaturated Fatty Acid (n3 and n6)	32980	LC/MS Neg	100001193	5678	331.264	5497181	2091-25-0	C16527	HMDB02226	181783440	688313088	118539512	147786864	107714864	284588768	250096560	281413280	373162368	222539104	203350048	168652432
28	alanine	Amino Acid	Alanine and Aspartate Metabolism	1126	LC/MS Pos Early	811	1700	90.055	5950	56-41-7	C00041	HMDB00161	784345152	811318080	625209856	614168832	550355648	668330496	815705600	840787200	609689408	674531648	739802240	677763072
616	alanylleucine	Peptide	Dipeptide	37093	LC/MS Pos Early	100001890	3055	203.139	259583	1638-60-4		HMDB28691	327174	1590261	390354	465043	920088	322748	245204		494924	387716	521623	518540
3998	allantoic acid	Nucleotide	Purine Metabolism, (Hypo)Xanthine/Inosine containing	33434	LC/MS Polar	218	2960	175.047	203	99-16-1	C00499	HMDB01209	322907	408495	406227	377947	218970	520768	270568	96968	294584	349984	311364	374090
3997	allantoin	Nucleotide	Purine Metabolism, (Hypo)Xanthine/Inosine containing	1107	LC/MS Polar	1002	1672	157.037	204	97-59-6	C02350	HMDB00462	152075136	175149584	150793568	161426032	148504752	184348064	124453072	158652832	174419280	148037408	172275728	139671520
18	allo-threonine	Amino Acid	Glycine, Serine and Threonine Metabolism	15142	LC/MS Polar	100000272	2511.1	118.051	99289	28954-12-3	C05519	HMDB04041	170236	171019	127226	256786	101504	281090	330534		327580	192388	230382	300906
379	alpha-hydroxyisovalerate	Amino Acid	Leucine, Isoleucine and Valine Metabolism	46537	LC/MS Polar	100001300	1052	117.056	99823	600-37-3		HMDB00407	6997921	7348171	6012840	7119611	6935216	6624381	6.92748e+06	5944574	6047021	6991771	5583652	4882998
1379	alpha-ketoglutarate	Energy	TCA Cycle	528	LC/MS Polar	93	2700	145.014	51	305-72-6;328-50-7;22202-68-2	C00026	HMDB00208	2065901	1393835	2125597	1429671	1425194	2.04717e+06	1944044	2885151	2157690	1397745	2012562	2131401
3332	alpha-muricholate	Lipid	Primary Bile Acid Metabolism	34092	LC/MS Neg	100001280	4765	407.28	3083761	2393-58-0	C17647	HMDB00506	8464450	8.14067e+06	21557280	30152164	3786856	26312234	34631500	16575014	60005216	72099640	19928906	32353462
4214	alpha-tocopherol	Cofactors and Vitamins	Tocopherol Metabolism	1561	LC/MS Pos Late	1105	2522	430.378	14985	59-02-9;10191-41-0	C02477	HMDB01893	341141696	235813120	245094544	283140736	303781216	229153248	287228256	205035296	233668624	280955360	258297392	310307104
82	anserine	Amino Acid	Histidine Metabolism	15747	LC/MS Pos Early	100000044	2924	241.13	112072	10030-52-1	C01262	HMDB00194	2234319	2488757	3055522	2365130	1547563	2717264	2067026	1604606	2592196	2245600	2.75347e+06	2279026
1217	arabitol/xylitol	Carbohydrate	Pentose Metabolism	48885	LC/MS Polar	100006430	1932.4	151.061					2217025	2723365	1433385	1719617	2187554	2299615	1853777	3129573	2099564	1732938	2790918	1812542
1223	arabonate/xylonate	Carbohydrate	Pentose Metabolism	48255	LC/MS Polar	100006115	2700	165.041					26351228	38971752	32316440	32375436	17061692	49671248	30959564	23137138	37084312	33773520	50124392	29416652
1448	arachidate (20:0)	Lipid	Long Chain Saturated Fatty Acid	1118	LC/MS Neg	893	6240	311.296	10467	506-30-9	C06425	HMDB02212	51841200	251187264	49170048	49246540	30394864	91171784	127332288	57620820	158020160	84435488	103977056	65611720
1504	arachidonate (20:4n6)	Lipid	Long Chain Polyunsaturated Fatty Acid (n3 and n6)	1110	LC/MS Neg	229	5535	303.233	444899	506-32-1	C00219	HMDB01043	1477284608	4241632256	931949312	1134744064	1138650496	2027954304	1506246400	1642761600	2427888384	1708695552	1847165824	1356680832
1814	arachidonoylcarnitine (C20:4)	Lipid	Fatty Acid Metabolism (Acyl Carnitine, Polyunsaturated)	57518	LC/MS Pos Late	100015837	1353	448.342					1336704	2012833	1423191	1256128	2348888	1380245	1234626	2617704	1034807	1339107	1120874	893481
1790	arachidoylcarnitine (C20)*	Lipid	Fatty Acid Metabolism (Acyl Carnitine, Long Chain Saturated)	57513	LC/MS Pos Late	100015833	1512	456.405				HMDB06460	710173	2308188	1179233	635994	174041	885984	984709	1723878	1702815	928000	518912	288569
476	argininate*	Amino Acid	Urea cycle; Arginine and Proline Metabolism	57461	LC/MS Pos Early	100002769	2150	176.103	160437	157-07-3		HMDB03148	6009267	5925708	4979435	3155753	3928753	4884291	5526881	5494660	1284713	3182882	4.12594e+06	2319857
438	arginine	Amino Acid	Urea cycle; Arginine and Proline Metabolism	1638	LC/MS Pos Early	231	2825	175.119	232	1119-34-2	C00062	HMDB00517	24594166	65035160	19999076	20312804	22364096	17306348	21130940	22726770	26074484	14260775	18195372	17243928
439	argininosuccinate	Amino Acid	Urea cycle; Arginine and Proline Metabolism	15497	LC/MS Pos Early	232	2745	291.13	16950	156637-58-0	C03406	HMDB00052	736062	927138	489822	556388	1536119	730254	426606	774146	545954	433343		258015
4202	ascorbate (Vitamin C)	Cofactors and Vitamins	Ascorbate and Aldarate Metabolism	32354	LC/MS Pos Early	233	770	177.039	54670067	134-03-2	C00072	HMDB00044	46864492	20651992	45695992	26174446	12654022	37214972	73134424	42457356	29637624	68676968	54928240	73333416
4203	ascorbic acid 2-sulfate	Cofactors and Vitamins	Ascorbate and Aldarate Metabolism	63590	LC/MS Neg	100009329	587	254.982	86484				2129927	2435857	1772267	2793961	957870	4275602	4910631	993971	2702632	5336355	4796964	5506791
39	asparagine	Amino Acid	Alanine and Aspartate Metabolism	512	LC/MS Pos Early	917	1225	133.061	6267	70-47-3	C00152	HMDB00168	312758112	286797888	237969696	196194112	338866496	283321280	258494784	314747904	325363040	246356704	264487120	253578736
35	aspartate	Amino Acid	Alanine and Aspartate Metabolism	443	LC/MS Pos Early	234	1165	134.045	5960	56-84-8	C00049	HMDB00191	320379104	343039168	410982208	324428672	309446016	299297088	257397520	339020608	431891424	199362016	275805984	303127264
1609	azelate (C9-DC)	Lipid	Fatty Acid, Dicarboxylate	18362	LC/MS Neg	2029	1276	187.098	2266	123-99-9	C08261	HMDB00784	629347	2634746	469777	519573	769510	672843	703600	705607	890145	582997	764094	454393
1450	behenate (22:0)*	Lipid	Long Chain Saturated Fatty Acid	12125	LC/MS Neg	314	6745	339.327	8215	112-85-6	C08281	HMDB00944	13870026	24334944	18255392	16107111	10394977	19835668	19120780	17157856	49219764	26747128	31005674	13954950
2982	behenoyl dihydrosphingomyelin (d18:0/22:0)*	Lipid	Dihydrosphingomyelins	57331	LC/MS Pos Late	100009026	3300	789.684				HMDB12091	12446329	7277659	9713558	8943455	7773609	14305372	21320622	6422314	14986163	13379542	11851496	24139824
2988	behenoyl sphingomyelin (d18:1/22:0)*	Lipid	Sphingomyelins	48492	LC/MS Pos Late	100006294	3250	787.669				HMDB12103	261109776	381275616	398544960	405267424	205681072	351496800	349773728	228497952	523186624	475567488	497261760	450387744
1791	behenoylcarnitine (C22)*	Lipid	Fatty Acid Metabolism (Acyl Carnitine, Long Chain Saturated)	57514	LC/MS Pos Late	100015832	1561	484.436					2779754	1679032	3331727	1.50189e+06	258603	1579299	3260904	1629957	3092169	2793526	2161900	1282685
4325	benzoate	Xenobiotics	Benzoate Metabolism	15778	LC/MS Neg	100000008	1750	121.029	243	65-85-0	C00180	HMDB01870	1294530	1737828	2836698	1106461	1913029	2132284	1246658	965536	1042234	1441478	1133781	1185225
4102	beta-alanine	Nucleotide	Pyrimidine Metabolism, Uracil containing	55	LC/MS Pos Early	244	1905	90.055	239	56-41-7;107-95-9	C00099	HMDB00056	18784844	19985232	17970268	16085192	12245173	18242656	14820804	27229516	20617636	13290691	18081680	18927288
4638	beta-guanidinopropanoate	Xenobiotics	Food Component/Plant	35101	LC/MS Pos Early	100001411	2145	132.077	67701	353-09-3	C03065	HMDB13222	2.74788e+06	3955906	4085742	5305525	6393171	4588378	2456403	5335128	4188347	2.54166e+06	3225870	2065584
327	beta-hydroxyisovalerate	Amino Acid	Leucine, Isoleucine and Valine Metabolism	12129	LC/MS Polar	1442	1149.8	117.056	69362	625-08-1		HMDB00754	729309	1882508	545291	469303	612519	607303	535124	890360	609035		657764	456963
3331	beta-muricholate	Lipid	Primary Bile Acid Metabolism	31885	LC/MS Neg	100001066	4794	407.28	5283853	2393-59-1	C17726	HMDB00415	185280592	94690096	186777248	250641328	120298560	221028928	242312128	195756208	631757120	429192064	176623360	194040512
3102	beta-sitosterol	Lipid	Sterol	27414	LC/MS Pos Late	100001033	3054	397.383	222284	83-46-5	C01753	HMDB00852	1073074	587512	921601	986765	872246	1367923	563837	427119	379705	569769	778199	780480
6	betaine	Amino Acid	Glycine, Serine and Threonine Metabolism	3141	LC/MS Pos Early	799	1064	118.086	247	107-43-7	C00719	HMDB00043	1208195456	1168781056	1536040192	1456991744	2705324544	1536655616	638424000	2139208192	1543851392	812978304	672671680	921696128
7	betaine aldehyde	Amino Acid	Glycine, Serine and Threonine Metabolism	15499	LC/MS Pos Early	1219	1915	120.102	249	7758-31-8	C00576	HMDB01252	15540211	16268777	15720714	13400705	30062310	36676448	8982448	9551062	12353448	8951909	15693949	16724427
4610	betonicine	Xenobiotics	Food Component/Plant	38100	LC/MS Pos Early	100002153	1012	160.097	164642	515-25-3	C08269	HMDB29412	244083
4261	bilirubin	Cofactors and Vitamins	Hemoglobin and Porphyrin Metabolism	43807	LC/MS Pos Late	1090	1840	585.271	5280352	635-65-4	C00486	HMDB00054	685260	304819	530208	1042438	1166848	1092739	938206	438191	907409	1464529	537140	546573
4264	biliverdin	Cofactors and Vitamins	Hemoglobin and Porphyrin Metabolism	2137	LC/MS Pos Late	250	1016	583.255	5353439	55482-27-4;55482-27-4	C00500	HMDB01008	312883	120484	252601	286788	341367	249564	209112	210113	462026	392191	225164	313966
4243	biopterin	Cofactors and Vitamins	Tetrahydrobiopterin Metabolism	12358	LC/MS Pos Early	1548	1751	238.094	445040	22150-76-1	C06313	HMDB00468	2027344	1655045	1910358	2058574	1752347	2332887	1769659	2098572	2078763	1824284	2309834	2146132
1699	butyrylglycine (C4)	Lipid	Fatty Acid Metabolism (also BCAA Metabolism)	31850	LC/MS Neg	100001151	1470	144.067	88412	20208-73-5		HMDB00808	2328236	1932423	1.70019e+06	1.76873e+06	2535458	2653414	3313575	2934694	1922632	3.51299e+06	2728021	2828320
247	C-glycosyltryptophan	Amino Acid	Tryptophan Metabolism	48782	LC/MS Neg	100006379	1777	365.135	10981970	180509-18-6			703030	530896	675312	697959	676850	768642	641605	696051	817597	699061	740876	699682
3105	campesterol	Lipid	Sterol	33997	LC/MS Pos Late	100001269	2873	383.367	173183	474-62-4	C01789	HMDB02869	2659806	2171080	2287523	2725118	2606010	3067030	1680561	1147194	1159296	1.93829e+06	2455489	2.88313e+06
1420	caproate (6:0)	Lipid	Medium Chain Fatty Acid	32489	LC/MS Neg	926	2713.7	115.076	8892	142-62-1	C01585	HMDB00535	713567		1051557	706858	613841	1143744	1098444	1731116	753747	1093844	1510372	794434
1422	caprylate (8:0)	Lipid	Medium Chain Fatty Acid	32492	LC/MS Neg	932	4362	143.108	379	124-07-2	C06423	HMDB00482		1.94773e+06	1534014	1317087	1542331	1856101	1157293	1033745	6.4196e+06	930745	964565	929423
56	carboxyethyl-GABA	Amino Acid	Glutamate Metabolism	40007	LC/MS Pos Early	100003260	2085	176.092	2572	4386-03-02		HMDB02201	692939	655092	457600	629869	689587	755450	703160	478435	586031	617596	815357	763035
1849	carnitine	Lipid	Carnitine Metabolism	15500	LC/MS Pos Early	100000007	1978	162.113	10917	461-05-2	C00318	HMDB00062	834650368	806968128	896381376	673237248	1506964096	673076544	660370240	1391166080	517199392	686725568	575577408	461055616
79	carnosine	Amino Acid	Histidine Metabolism	1768	LC/MS Pos Early	249	2942	227.114	439224	305-84-0	C00386	HMDB00033
2934	ceramide (d16:1/24:1, d18:1/22:1)*	Lipid	Ceramides	57437	LC/MS Pos Late	100015727	3850	620.598					5842541	4100983	3977042	4669528	1.91925e+06	6096933	4713263	4415934	4355953	6060904	4858578	5722011
2930	ceramide (d18:1/14:0, d16:1/16:0)*	Lipid	Ceramides	57432	LC/MS Pos Late	100015735	2477	510.488					477243	514646	495305	538574	1332915	639763	594572	780627	291621	562825	500359	609825
2931	ceramide (d18:1/17:0, d17:1/18:0)*	Lipid	Ceramides	57434	LC/MS Pos Late	100015737	3055	552.535					312458	386102	308850	396047	910176	407056	301600	603406	379221	315953	359724	431839
2933	ceramide (d18:1/20:0, d16:1/22:0, d20:1/18:0)*	Lipid	Ceramides	57440	LC/MS Pos Late	100015755	3920	594.582					6273310	6130970	8358932	7707717	4151574	8178879	8734198	7.51671e+06	7.20446e+06	9002592	8464489	10635310
2935	ceramide (d18:2/24:1, d18:1/24:2)*	Lipid	Ceramides	57443	LC/MS Pos Late	100015744	3858	646.613					8188794	8878114	6636015	6697145	6524694	9454558	6537473	14217914	6626705	6449065	6521267	7426049
3324	chenodeoxycholate	Lipid	Primary Bile Acid Metabolism	1563	LC/MS Neg	1123	5264	391.285	10133	474-24-9;474-25-9	C02528	HMDB00518	9617457	4774887	7688731	8674237	1248124	10367350	21300608	12007029	17200656	32562628	10657662	11761093
3321	cholate	Lipid	Primary Bile Acid Metabolism	22842	LC/MS Neg	136	5165	407.28	221493	81-25-4	C00695	HMDB00619	47262180	12567351	41563420	81097520	43670044	33685908	36524368	26379034	343815200	62622136	32356206	36337464
3075	cholesterol	Lipid	Sterol	63	LC/MS Pos Late	266	2707	369.352	11025495	57-88-5	C00187	HMDB00067	379479680	372175072	350888896	351195360	412593280	371160128	342383808	390264416	366811008	362123296	359961888	367541728
2135	choline	Lipid	Phospholipid Metabolism	15506	LC/MS Pos Early	1256	1961	104.107	305	67-48-1	C00114	HMDB00097	390532256	574702592	400455232	373363616	435526496	527703328	329412672	283108096	506388896	392229344	469667680	441283456
2136	phosphocholine	Lipid	Phospholipid Metabolism	34396	LC/MS Pos Early	267	700	184.073	1014	72556-74-2	C00588	HMDB01565	1693832576	1551648384	1300290432	1344105984	300775232	1376440704	1381850368	276933248	476537056	986045568	1042314880	793861376
4663	cinnamoylglycine	Xenobiotics	Food Component/Plant	38637	LC/MS Neg	100002253	3127	204.067	709625	16534-24-0		HMDB11621	289825	54871	262813	254562	52437	144158			421635	230014	127400	154577
1373	citrate	Energy	TCA Cycle	1564	LC/MS Neg	1124	582	191.02	311	77-92-9	C00158	HMDB00094	20688780	8425937	23296020	20268428	17776864	22301650	17405228	26001772	53603276	18358252	30756948	28282632
447	citrulline	Amino Acid	Urea cycle; Arginine and Proline Metabolism	2132	LC/MS Pos Early	391	1520	176.103	9750	372-75-8	C00327	HMDB00904	77197288	93657248	70289896	60162656	100145880	60308796	68625904	74327088	62364800	96497208	64344260	55483312
547	CoA-glutathione*	Amino Acid	Glutathione Metabolism	62804	LC/MS Neg	269	1326	535.084	11953788	6477-52-7	C00920		10411810	4677663	8858358	9634851	10476862	8448262	10761438	9311806	11637104	12109811	10194589	15165518
4197	CoA	Cofactors and Vitamins	Pantothenate and CoA Metabolism	46322	LC/MS Neg	270	1448	382.55	317	85-61-0;18439-24-2	C00010	HMDB01423	3236752	947855	2408924	2741281	1610731	1546119	2462198	1183353	786029	1724259	1710715	1801090
3178	corticosterone	Lipid	Corticosteroids	5983	LC/MS Neg	272	5040	345.207	5753	50-22-6	C02140	HMDB01547	107712	133918	59821	40236	142401	241720	149536	127201	98852	117629	87125	45658
482	creatine	Amino Acid	Creatine Metabolism	27718	LC/MS Pos Early	1221	1947	132.077	586	57-00-1	C00300	HMDB00064	516480192	669243456	541035776	445775648	847111168	393799040	468402496	706818688	352573056	402214176	478491296	406519200
483	creatinine	Amino Acid	Creatine Metabolism	513	LC/MS Pos Early	275	2055	114.066	588	60-27-5	C00791	HMDB00562	11642859	13314253	13430207	10798493	16044268	13018092	11348148	11175689	13141080	10479488	10822151	10199180
408	cystathionine	Amino Acid	Methionine, Cysteine, SAM and Taurine Metabolism	15705	LC/MS Pos Early	310	2270	223.075	439258	535-34-2	C02291	HMDB00099	24056764	32464664	20135268	18123860	14332911	17466644	27728256	47937228	11482947	20491708	22099464	14788785
410	cysteine	Amino Acid	Methionine, Cysteine, SAM and Taurine Metabolism	1868	LC/MS Pos Early	800	1475	122.027	5862	52-90-4;56-89-3	C00097	HMDB00574	20998544	121676448	17173606	19723732	22288578	21237728	23710676	20953356	18681436	16108657	20743456	16624942
527	cysteine-glutathione disulfide	Amino Acid	Glutathione Metabolism	35159	LC/MS Pos Early	100001437	2465	427.095	4247235	13081-14-6		HMDB00656	1563611	60116160	1347541	1824244	3.46383e+06	2768305	3782899	3192743	6021080	2599416	4891145	2568634
530	cysteinylglycine	Amino Acid	Glutathione Metabolism	35637	LC/MS Pos Early	278	2132	179.048	439498	19246-18-5	C01419	HMDB00078	10509470	11573845	10447782	9916739	4105563	6254910	5988376	4781835	1300011	2864276	4110340	3151203
4113	cytidine	Nucleotide	Pyrimidine Metabolism, Cytidine containing	514	LC/MS Pos Early	827	2124	244.093	6175	65-46-3	C00475	HMDB00089	48435336	58368896	53949484	51813544	69583848	65700920	68201936	56884984	50231104	59863536	49044776	63153964
4111	cytidine 2' or 3'-monophosphate (2' or 3'-CMP)	Nucleotide	Pyrimidine Metabolism, Cytidine containing	61705	LC/MS Pos Early	100019915	847	324.059						102134744			3193204
2137	CDP-choline	Lipid	Phospholipid Metabolism	34418	LC/MS Polar	1220	4200	533.106	13804	33818-15-4	C00307	HMDB01413	1295448	1099962	1019453	959663	708499	1062670	1026214	832781	1224717	932333	1361420	961013
4109	CMP	Nucleotide	Pyrimidine Metabolism, Cytidine containing	2372	LC/MS Pos Early	282	835	324.059	6131	63-37-6	C00055	HMDB00095	25147668	9365575	19689260	19696532	14701472	17035368	16286276	25148714	20035964	16223525	15927332	15173775
4108	cytidine diphosphate	Nucleotide	Pyrimidine Metabolism, Cytidine containing	2841	LC/MS Neg	280	580	402.011	6132	34393-59-4	C00112	HMDB01546	141823	364773	137741	177963	306892	180814	101437	153212	129081	112870	182682	148323
4107	cytidine triphosphate	Nucleotide	Pyrimidine Metabolism, Cytidine containing	2844	LC/MS Neg	281	575	481.977	6176	36051-68-0	C00063	HMDB00082	109200	69581	107702	107109	160905	117620	150868	96281	83690	125915	110524	153546
2142	CDP-ethanolamine	Lipid	Phospholipid Metabolism	34410	LC/MS Polar	100001407	4210	445.053	123727	72842-05-8	C00570	HMDB01564	1561680	1327997	1256649	1116403	631607	1417493	1254552	1133103	1259695	1277675	1528159	1170953
4114	cytosine	Nucleotide	Pyrimidine Metabolism, Cytidine containing	573	LC/MS Pos Early	881	2060	112.05	597	71-30-7	C00380	HMDB00630		169428	99790	153361	203159			193486	145193			87210
4680	daidzein	Xenobiotics	Food Component/Plant	32453	LC/MS Neg	100001219	3566	253.051	5281708	486-66-8	C10208	HMDB03312
4205	dehydroascorbate	Cofactors and Vitamins	Ascorbate and Aldarate Metabolism	34302	LC/MS Neg	301	739.6	173.009	440667	490-83-5	C05422	HMDB01264	14526654	7348334	9976817	12381555	11936477	17574176	19371864	24362204	24883144	26616082	26947552	25772068
1848	deoxycarnitine	Lipid	Carnitine Metabolism	36747	LC/MS Pos Early	100001662	2052	146.118	134	6249-56-5	C01181	HMDB01161	16878154	25445212	20325392	19986506	33538972	20844884	12679928	25568738	17520504	12818122	14274654	13306746
2778	diacylglycerol (14:0/18:1, 16:0/16:1) [2]*	Lipid	Diacylglycerol	54954	LC/MS Pos Late	100010935	3183	584.525					1649064		810864	1256777	516195	1018533	2319583	1506951	1219674	1766891	1484494	1250339
2779	diacylglycerol (16:1/18:2 [2], 16:0/18:3 [1])*	Lipid	Diacylglycerol	54966	LC/MS Pos Late	100010940	2733	608.525					18037638	819331	9127671	13360167	8303853	12556856	20394504	12387610	12339586	18114100	14301264	14267493
1501	dihomolinoleate (20:2n6)	Lipid	Long Chain Polyunsaturated Fatty Acid (n3 and n6)	17805	LC/MS Neg	1231	5730	307.264	6439848	2091-39-6	C16525	HMDB05060	188712560	755054784	106432360	138154240	117319464	257778496	232722656	297784544	432417152	188237856	173898304	150893536
1503	dihomolinolenate (20:3n3 or 3n6)	Lipid	Long Chain Polyunsaturated Fatty Acid (n3 and n6)	35718	LC/MS Neg	100001739	5596	305.249	5280581	17046-59-2	C03242	HMDB02925	296278080	879869248	182757440	240784960	185831936	498530432	475186528	367270784	726736704	351763296	312429504	363440384
4244	dihydrobiopterin	Cofactors and Vitamins	Tetrahydrobiopterin Metabolism	35129	LC/MS Neg	100001506	1552	194.068	1879	6779-87-9	C00268	HMDB00038	289803	200193	190236	198482	197986	354910	339775	197278	183403	222627	232131	312615
4069	dihydroorotate	Nucleotide	Pyrimidine Metabolism, Orotate containing	601	LC/MS Polar	923	1910	157.025	648	155-54-4	C00337	HMDB03349	216116	117971	93032	90781	184381	126001	71323	322983	155594	68991	44249
1172	dihydroxyacetone phosphate (DHAP)	Carbohydrate	Glycolysis, Gluconeogenesis, and Pyruvate Metabolism	15522	LC/MS Pos Early	309	539	171.005	668	102783-56-2	C00111	HMDB01473	25524452	17154300	18761328	21471814	11454019	17160324	24177120	20485128	22641784	14078030	16110259	15358416
453	dimethylarginine (ADMA + SDMA)	Amino Acid	Urea cycle; Arginine and Proline Metabolism	36808	LC/MS Pos Early	100001810	2850	203.15	123831	102783-24-4	C03626	HMDB01539	70155336	89799184	68479720	61091540	82402960	76961032	66089588	92165728	72916072	50301960	70665536	60450932
5	dimethylglycine	Amino Acid	Glycine, Serine and Threonine Metabolism	5086	LC/MS Pos Early	806	1104	104.071	673	1118-68-9	C01026	HMDB00092	25994924	23007820	19351912	18895598	25502642	20986092	28103778	59098540	15346034	32769454	21047796	14585065
1508	docosadienoate (22:2n6)	Lipid	Long Chain Polyunsaturated Fatty Acid (n3 and n6)	32415	LC/MS Neg	100001182	6034	335.296	5282807	7370-49-2	C16533	HMDB61714	8833298	26788856	5208791	6413422	3347229	12638639	11871557	12175917	20764752	8614995	9356782	6539494
1494	docosahexaenoate (DHA; 22:6n3)	Lipid	Long Chain Polyunsaturated Fatty Acid (n3 and n6)	44675	LC/MS Neg	100000665	5525	327.233	445580	6217-54-5	C06429	HMDB02183	523213728	2145351680	418254976	484320992	440366880	873377984	631920256	582900544	1598724480	904552064	774883648	762548864
1822	docosahexaenoylcarnitine (C22:6)*	Lipid	Fatty Acid Metabolism (Acyl Carnitine, Polyunsaturated)	57523	LC/MS Pos Late	100015845	1349	472.342						189808			241120	63848		232686	135824	79233	95255
1493	docosapentaenoate (DPA; 22:5n3)	Lipid	Long Chain Polyunsaturated Fatty Acid (n3 and n6)	32504	LC/MS Neg	100001181	5571	329.249	6441454	2234-74-4	C16513	HMDB06528	52491752	273571904	37191220	46689760	27243704	81766864	95937680	66221188	224527232	104343560	83941216	75096960
1507	docosapentaenoate (n6 DPA; 22:5n6)	Lipid	Long Chain Polyunsaturated Fatty Acid (n3 and n6)	37478	LC/MS Neg	100001580	5624.5	329.249	6441454	25182-74-5	C16513	HMDB01976	229672752	651967360	140256560	170821952	206267024	351634560	214400000	422484384	358026752	185092208	190207248	155270368
1495	docosatrienoate (22:3n3)	Lipid	Long Chain Polyunsaturated Fatty Acid (n3 and n6)	32417	LC/MS Neg	100001195	5823	333.28	5312556	59708-86-0	C16534	HMDB02823	7127389	17564990	4.83555e+06	6.89705e+06	3.21867e+06	9346225	10388148	11661389	21776116	9163115	9150574	6.78177e+06
1505	docosatrienoate (22:3n6)*	Lipid	Long Chain Polyunsaturated Fatty Acid (n3 and n6)	57467	LC/MS Neg	100015762	5850	333.28					27675644	94199600	10183849	16296060	13309398	35883436	28858912	55929884	35231404	19458760	16666774	15220647
1619	dodecadienoate (12:2)*	Lipid	Fatty Acid, Dicarboxylate	62276	LC/MS Neg	100020478	5146	195.139					319750	386058	367550	357079	282783	449953	353077	441812	591697	366493	430244	446204
1491	eicosapentaenoate (EPA; 20:5n3)	Lipid	Long Chain Polyunsaturated Fatty Acid (n3 and n6)	18467	LC/MS Neg	2050	5450	301.217	446284	10-2005-9;10417-94-4	C06428	HMDB01999	41680700	122196352	23668164	33584624	19238518	58266868	74850888	35119492	120921224	76130776	67005752	62908868
1474	eicosenoate (20:1n9 or 1n11)	Lipid	Long Chain Monounsaturated Fatty Acid	33587	LC/MS Neg	100001335	5950	309.28	5282768		C16526	HMDB02231	319907840	1444617856	172869456	224682048	147028944	418381952	433794016	391067264	642848768	327015072	306004224	261572528
4696	enterolactone	Xenobiotics	Food Component/Plant	39626	LC/MS Neg	100003070	4515	297.113	10685477	78473-71-9						30882			64163		447684	142147	212304
4700	equol glucuronide	Xenobiotics	Food Component/Plant	41948	LC/MS Neg	100003895	3215	417.119
4701	equol sulfate	Xenobiotics	Food Component/Plant	40478	LC/MS Neg	100003429	3630	321.044						44796									313226
4702	ergothioneine	Xenobiotics	Food Component/Plant	37459	LC/MS Pos Early	100002154	850	230.096	3032311	58511-63-0	C05570	HMDB03045	60468144	71430104	80405520	79072856	86940016	65576544	39151856	65153692	66642860	66045732	54474568	62382120
1478	erucate (22:1n9)	Lipid	Long Chain Monounsaturated Fatty Acid	1552	LC/MS Neg	1087	6355.6	337.311	5281116	112-86-7	C08316	HMDB02068	29871364	78554336	18538172	20887814	8868065	39643636	45352504	26402608	66046892	35388984	37472880	23832368
1808	erucoylcarnitine (C22:1)*	Lipid	Fatty Acid Metabolism (Acyl Carnitine, Monounsaturated)	57525	LC/MS Pos Late	100015841	1535	482.42					1973831	2304925	1455051	761166	153081	886398	1496024	1353157	1235923	1557101	635271	496199
4704	erythritol	Xenobiotics	Food Component/Plant	20699	LC/MS Polar	100000846	1491	167.056	222285	149-32-6	C00503	HMDB02994	239500
1365	erythronate*	Carbohydrate	Aminosugar Metabolism	42420	LC/MS Polar	100001320	2186	135.03	2781043	88759-55-1		HMDB00613	29267072	31866700	23897998	24758916	15137463	18657508	22293864	19483192	16866736	25540210	23712772	18797290
1199	erythrose 4-phosphate	Carbohydrate	Pentose Phosphate Pathway	15830	LC/MS Neg	100000250	605	199.001	122357	103302-15-4	C00279	HMDB01321	97873		26627						143819		73298
4894	ethyl alpha-glucopyranoside	Xenobiotics	Food Component/Plant	63152	LC/MS Neg	100015965	1576	207.087	428040	34625-23-5			103245				114223			170228	205050	134523	436875
5721	ethyl glucuronide	Xenobiotics	Chemical	39603	LC/MS Pos Early	100002849	1181	240.108	152226	17685-04-0		HMDB10325	1700434	1126647	1133213	2314723	1.88153e+06	1422856	2274852	1189435	858214	2088264	5.94061e+06	2505625
365	ethylmalonate	Amino Acid	Leucine, Isoleucine and Valine Metabolism	15765	LC/MS Polar	2054	2785	131.035	11756	601-75-2		HMDB00622	617685	1148323	656528	1.02428e+06	824958	774745	1664642	1.40031e+06	499921	990772	583707	1039173
4710	ferulic acid 4-sulfate	Xenobiotics	Food Component/Plant	47114	LC/MS Neg	100005389	1200	273.007	6305574	86321-29-1		HMDB29200	226372						136954		159361
4188	FAD	Cofactors and Vitamins	Riboflavin Metabolism	2134	LC/MS Neg	327	2425	784.15	643975	146-14-5;84366-81-4	C00016	HMDB01248	11655164	9569812	10969778	12028459	12402282	12170875	10363618	9602887	10736920	11168039	11106614	12137536
4189	FMN	Cofactors and Vitamins	Riboflavin Metabolism	15797	LC/MS Neg	100000251	2390	455.097	710	130-40-5	C00061	HMDB01520	747809	738007	646378	671311	870973	801473	713350	682092	674937	696015	678114	813395
4240	folate	Cofactors and Vitamins	Folate Metabolism	1826	LC/MS Polar	328	3750	440.132	6037	59-30-3	C00504	HMDB00121	458916	387082	720822	691603	561962	472477	427409	395229	643967	574529	531209	556042
77	formiminoglutamate	Amino Acid	Histidine Metabolism	43493	LC/MS Pos Early	100002500	1880	175.071	439233	816-90-0	C00439	HMDB00854	8598574	5057362	4779208	2427582	9894620	4.16423e+06	3715806	19827442	3005558	1174291	1817974	2.07193e+06
1283	fructose	Carbohydrate	Fructose, Mannose and Galactose Metabolism	577	LC/MS Polar	878	2065	179.056	5984	57-48-7	C00095	HMDB00660	139238592	46543080	121022224	122333560	44016544	75006408	98931880	76010464	112634200	96264488	118803816	97581624
1170	Isobar: hexose diphosphates	Carbohydrate	Glycolysis, Gluconeogenesis, and Pyruvate Metabolism	46896	LC/MS Neg	100002180	551	338.989					12665306	13946601	15058458	16453156	6113007	15510617	9903445	8.0639e+06	11602277	13714471	16053285	10986236
1167	fructose 6-phosphate	Carbohydrate	Glycolysis, Gluconeogenesis, and Pyruvate Metabolism	12021	LC/MS Polar	1232	4261	259.022	69507	103213-47-4	C05345	HMDB00124	7719146	5735033	6582131	6589317	3730178	7340729	6207187	6874391	9167573	6857191	8012170	7979699
114	fructosyllysine	Amino Acid	Lysine Metabolism	46227	LC/MS Pos Early	100005373	2784	309.166	123708	21291-40-7			26712180	24071422	25832488	25375200	29418152	28685156	16952832	32425826	26135214	24723992	28423836	24827812
1383	fumarate	Energy	TCA Cycle	1643	LC/MS Polar	330	3084	115.004	444972	100-17-8	C00122	HMDB00134	75280368	63054348	95735208	76148312	70615984	55504464	62879864	87254056	84236912	53597784	67518528	66099712
1309	galactonate	Carbohydrate	Fructose, Mannose and Galactose Metabolism	27719	LC/MS Polar	100001026	3085	195.051	128869	299-28-5	C00880	HMDB00565	28022008	18974396	42371480	26377108	20546146	44220136	48465828	52079324	50547960	39607516	56707044	39844940
1300	galactose 1-phosphate	Carbohydrate	Fructose, Mannose and Galactose Metabolism	15706	LC/MS Polar	100000300	4552	259.022	123912	19046-60-7	C00446	HMDB00645	2130982	707222	3103147	2878469	3560610	1861307	1322308	1029696	612564	954520		2162349
594	gamma-glutamyl-epsilon-lysine	Peptide	Gamma-glutamyl Amino Acid	33934	LC/MS Pos Early	100001262	2725	276.155	7015685	17105-15-6		HMDB03869	460494	875375	522900	722898	1201329	631769	472002	801336	774983	681113	602976	602602
585	gamma-glutamylalanine	Peptide	Gamma-glutamyl Amino Acid	37063	LC/MS Pos Early	100001843	1986	219.098	440103	5875-41-2		HMDB29142		12925412
586	gamma-glutamylcysteine	Peptide	Gamma-glutamyl Amino Acid	1778	LC/MS Pos Early	1036	2118	251.07	842	636-58-8	C00669	HMDB01049	6195398	14367817	6826114	4450176	3279539	2239620	2040411	1245822	778595	624940	1600630	1156901
587	gamma-glutamylglutamate	Peptide	Gamma-glutamyl Amino Acid	36738	LC/MS Pos Early	331	1775	277.103	92865	1116-22-9	C05282	HMDB11737	35029116	69892552	38482304	36135532	32800390	35392964	35667196	32702492	35043304	29098918	38936724	39763392
588	gamma-glutamylglutamine	Peptide	Gamma-glutamyl Amino Acid	2730	LC/MS Pos Early	1140	1430	276.119	150914	10148-81-9	C05283	HMDB11738	656174	100384728	785026	860608	1232691	972885	726113	961673	1108700	431501	928189	1021054
589	gamma-glutamylglycine	Peptide	Gamma-glutamyl Amino Acid	33949	LC/MS Pos Early	100001294	1535	205.082	165527	1948-29-4		HMDB11667	17205788	57868848	28959998	14282873	18231042	10085138	15974852	7829615	45609736	8138059	8112277	13178807
590	gamma-glutamylhistidine	Peptide	Gamma-glutamyl Amino Acid	18245	LC/MS Pos Early	1235	2740	285.119	7017195	37460-15-4				2818747			108526	93898		122605
591	gamma-glutamylisoleucine*	Peptide	Gamma-glutamyl Amino Acid	34456	LC/MS Pos Early	100001485	2940	261.144	14253342			HMDB11170	1135344	1250001	1454539	1188387	580264	1036755	918238	538713	1.83622e+06	772917	838529	927098
592	gamma-glutamylleucine	Peptide	Gamma-glutamyl Amino Acid	18369	LC/MS Pos Early	1268	2991	261.144	151023	2566-39-4		HMDB11171	3.60581e+06	5566845	4248014	3252242	1417026	2780333	2.72492e+06	2215454	5023985	2.07147e+06	2670727	2449019
596	gamma-glutamylphenylalanine	Peptide	Gamma-glutamyl Amino Acid	33422	LC/MS Neg	100000491	1825	293.114	111299	7432-24-8		HMDB00594	135429	762349	175246	170038	128263	113411	117729	173232	177501	102157	128352	106668
597	gamma-glutamylthreonine	Peptide	Gamma-glutamyl Amino Acid	33364	LC/MS Pos Early	100001314	1750	249.108	76078708	5652-48-2		HMDB29159	9336616	10248609	11381694	5462518	4681674	3311474	6027745	4293528	15159576	2277933	2292427	3877166
599	gamma-glutamyltyrosine	Peptide	Gamma-glutamyl Amino Acid	2734	LC/MS Pos Early	1102	2518	311.124	94340	7432-23-7		HMDB11741	257373	2856179	571991	450341	307546	202143	339280	910925	578437		489314	324617
600	gamma-glutamylvaline	Peptide	Gamma-glutamyl Amino Acid	43829	LC/MS Pos Early	100001126	2700	247.129	7015683	2746-34-1		HMDB11172	6972328	7653835	9017201	6184453	8535584	5512517	4772107	6.92943e+06	13797611	4258220	4638872	5545582
4236	gamma-tocopherol/beta-tocopherol	Cofactors and Vitamins	Tocopherol Metabolism	52473	LC/MS Pos Late	100008998	2384	416.364					471159	477126	355243	278950	554469		281138	698090	251649	242552	216728
4518	genistein	Xenobiotics	Food Component/Plant	32448	LC/MS Neg	100001221	3754	269.046	5280961	446-72-0	C06563	HMDB03217
4615	gluconate	Xenobiotics	Food Component/Plant	587	LC/MS Polar	338	2922	195.051	10690	527-07-1	C00257	HMDB00625	59640352	57701028	26892936	33699984	77894480	43361640	28301548	40802880	51653088	24197552	61115288	31850990
1337	glucosamine-6-phosphate	Carbohydrate	Aminosugar Metabolism	580	LC/MS Polar	290	4521.5	258.038	439217	3616-42-0	C00352	HMDB01254	213422	666231	237914	184539		121770	79966	187236	144964	90965	85364
1163	glucose	Carbohydrate	Glycolysis, Gluconeogenesis, and Pyruvate Metabolism	20488	LC/MS Polar	572	2342	179.056	5793	50-99-7	C00031	HMDB00122	3964448512	2761170944	3890995712	4023304704	2498826496	3135196928	3341107968	2840139776	3704020736	3535732480	3969599232	3497397504
1164	glucose 6-phosphate	Carbohydrate	Glycolysis, Gluconeogenesis, and Pyruvate Metabolism	31260	LC/MS Polar	291	4537	259.022	5958	103192-55-8	C00668	HMDB01401	15726528	30013382	15915011	14109080	9241409	10141311	7.96779e+06	11252988	12776534	11375014	9949319	9369859
1341	glucuronate	Carbohydrate	Aminosugar Metabolism	15443	LC/MS Polar	100000257	3233.3	193.035	444791	207300-70-7	C00191	HMDB00127	123904328	90337000	124308600	117978440	141334480	124836840	115139304	121492984	110636352	136915408	141771936	126069752
1331	glucuronate 1-phosphate*	Carbohydrate	Nucleotide Sugar	52312	LC/MS Neg	100001585	560	273.002		13168-11-1	C04037,C01195,C05385	HMDB03976	2456789	2.0536e+06	2868518	2011782	6856816	2241707	2137298	3200482	2307066	2940940	2901792	2583593
42	glutamate	Amino Acid	Glutamate Metabolism	57	LC/MS Pos Early	561	1500	148.06	611	56-86-0	C00025	HMDB00148	2234127872	2245729280	2036300800	1472079616	1253320704	1853579008	2161776640	2654273536	1855011072	1066943552	1764944512	1686960000
51	glutamate, gamma-methyl ester	Amino Acid	Glutamate Metabolism	33487	LC/MS Pos Early	100001103	2170	162.076	68662	1499-55-4;1499-55-4		HMDB61715	23685752	24513344	20512140	16874734	18337444	22055988	19854084	23290440	18229036	17723966	19357950	14705140
43	glutamine	Amino Acid	Glutamate Metabolism	53	LC/MS Pos Early	563	1291	147.076	5961	56-85-9	C00064	HMDB00641	2185348352	2283002880	2133588480	2240996096	1029992192	2792508928	2318605824	1330530944	2335934464	1791074176	2704327680	2730885632
1589	glutarate (C5-DC)	Lipid	Fatty Acid, Dicarboxylate	396	LC/MS Polar	339	2900	131.035	743	110-94-1	C00489	HMDB00661	8013893	7980946	7137300	5173852	34087112	6101278	8271340	48639252	5800909	9915470	7021921	6693637
120	glutarylcarnitine (C5-DC)	Amino Acid	Lysine Metabolism	44664	LC/MS Pos Early	100001593	2393	276.144	71464488	102636-82-8		HMDB13130	32373102	27444064	41593504	31697192	103393280	30536822	17683136	79269456	18007472	21537976	23299790	14516201
521	glutathione, oxidized (GSSG)	Amino Acid	Glutathione Metabolism	27727	LC/MS Pos Early	448	2667	613.159	65359	103239-24-3	C00127	HMDB03337	451994880	467364224	419390432	451940576	430460416	498255168	433688480	576569856	458585408	388928032	464733600	432104608
520	glutathione, reduced (GSH)	Amino Acid	Glutathione Metabolism	2127	LC/MS Pos Early	496	2000	308.091	124886	70-18-8	C00051	HMDB00125	1335236096	727243136	1303253504	1268730752	540038720	752278080	649156800	577996160	153986960	360048768	484841760	380023200
1183	glycerate	Carbohydrate	Glycolysis, Gluconeogenesis, and Pyruvate Metabolism	1572	LC/MS Polar	1052	2070.4	105.019	752	600-19-1	C00258	HMDB00139	6815151	6631119	8465096	6693502	5048066	7551839	6030484	8889755	8364216	8612269	9088534	6881548
2731	glycerol	Lipid	Glycerolipid Metabolism	15122	LC/MS Neg	1254	758	91.0401	753	56-81-5	C00116	HMDB00131	37101272	150190272	33376080	34658896	22949872	39303664	55275784	30983744	39310932	38547464	40897568	38736504
2732	glycerol 3-phosphate	Lipid	Glycerolipid Metabolism	43847	LC/MS Polar	100000258	3938.7	171.006	754	29849-82-9	C00093	HMDB00126	9924673	7159326	8025826	9202263	18784940	20057984	5527805	4.09831e+06	3339356	4928064	2905841	8435216
2143	glycerophosphoethanolamine	Lipid	Phospholipid Metabolism	37455	LC/MS Polar	100001620	3075	214.049	123874	33049-08-0	C01233	HMDB00114	33533860	43614264	47274548	38274896	135789920	29064112	32722258	99322912	95890512	25824642	26189784	39017664
2737	glycerophosphoglycerol	Lipid	Glycerolipid Metabolism	48857	LC/MS Polar	100001619	2430	245.043	439964		C03274		60089384	52812004	42197808	46843028	28203132	41982032	59464672	62731640	48105580	49725868	40605976	50764916
2145	glycerophosphoinositol*	Lipid	Phospholipid Metabolism	52307	LC/MS Pos Early	100001621	516	335.074	167572	16824-65-0			5192013	3.87894e+06	5511663	6082859	5601633	7194162	5485124	7027202	5924124	6396185	8503989	6346370
2139	glycerophosphorylcholine (GPC)	Lipid	Phospholipid Metabolism	15990	LC/MS Pos Early	100000269	672	258.11	71920	28319-77-9	C00670	HMDB00086	1419836288	1497319808	1593878784	1518708352	2309710080	1002288576	1387011840	1650412160	2249415424	1224122880	1134436864	1739674496
2144	glycerophosphoserine*	Lipid	Phospholipid Metabolism	57404	LC/MS Polar	100015666	3541	258.038	3081457				731805	1118103	716401	670697	580865	833834	809484	796486	867535	952378	1206286	814644
1	glycine	Amino Acid	Glycine, Serine and Threonine Metabolism	58	LC/MS Pos Early	340	1375	76.0393	750	56-40-6	C00037	HMDB00123	151738624	251457536	161047984	160535200	163588992	175125216	166006544	157279680	153910352	185711856	174299728	158475152
3337	glyco-beta-muricholate	Lipid	Primary Bile Acid Metabolism	62066	LC/MS Neg	100020214	4762	464.302					948390	235773	430459	682149	673805	353452	665516	749004	4555367	2026034	244914	610833
3322	glycocholate	Lipid	Primary Bile Acid Metabolism	18476	LC/MS Neg	342	5163	464.302	10140	475-31-0;863-57-0	C01921	HMDB00138	1166083	442899	805807	2054847	561455	1.00728e+06	1036322	1097727	5090503	2600647	1069731	920032
3354	glycodeoxycholate	Lipid	Secondary Bile Acid Metabolism	18477	LC/MS Neg	100000436	5281	448.307	3035026	360-65-6	C05464	HMDB00631		84231	72784	423989					1514963	62005
2962	glycosyl ceramide (d16:1/24:1, d18:1/22:1)*	Lipid	Hexosylceramides (HCER)	57457	LC/MS Pos Late	100015730	3373	782.65					709216	503817	427305	483610		530920	592845		372054	813536	535874	694532
2960	glycosyl ceramide (d18:1/20:0, d16:1/22:0)*	Lipid	Hexosylceramides (HCER)	57595	LC/MS Pos Late	100015882	3414	756.635					2168045	2232363	2000355	1976437	1587348	2089231	2429876	1761251	1912089	2560454	2243955	3123792
2964	glycosyl ceramide (d18:2/24:1, d18:1/24:2)*	Lipid	Hexosylceramides (HCER)	57453	LC/MS Pos Late	100015745	3380	808.666					232400	175518	162337	171596	303279			632776	162107			173058
2939	glycosyl-N-palmitoyl-sphingosine (d18:1/16:0)	Lipid	Hexosylceramides (HCER)	53013	LC/MS Pos Late	100009272	2623	700.572					4143406	5566460	4382293	4184493	5802530	3777173	3549959	7142787	4015963	3144624	4022690	3.84997e+06
2940	glycosyl-N-stearoyl-sphingosine (d18:1/18:0)	Lipid	Hexosylceramides (HCER)	52234	LC/MS Pos Late	100001882	3053	728.604					1147129	1009364	810390	673682	1885229	1113514	1160848	1665178	759794	839969	813622	1278465
767	glycylleucine	Peptide	Dipeptide	34398	LC/MS Pos Early	100001258	3059	189.123	92843	869-19-2	C02155	HMDB00759	2284849	5.70534e+06	2144060	2112193	4002111	1.94272e+06	1767927	1969730	2974882	1850905	2033907	2517310
777	glycylvaline	Peptide	Dipeptide	18357	LC/MS Pos Early	100000487	2734	175.108	97417	1963-21-9		HMDB28854	1182694	3026564	1375960	1188868	2421183	1168605	1078951	1433069	1639793	814294	1444821	1330111
481	guanidinoacetate	Amino Acid	Creatine Metabolism	43802	LC/MS Pos Early	344	1937	118.061	763	352-97-6	C00581	HMDB00128	14550589	16148950	12029959	7738350	42819848	8542270	7614792	13747913	13655719	6267583	9200396	8710581
518	guanidinosuccinate	Amino Acid	Guanidino and Acetamido Metabolism	32446	LC/MS Pos Early	100001212	1892	176.067	97856	6133-30-8	C03139	HMDB03157	8769948	19145352	21036568	21189832	2425967	5261573	4434463	4517902	15363572	8847692	13121888	9918426
4047	guanine	Nucleotide	Purine Metabolism, Guanine containing	32352	LC/MS Pos Early	172	2032	152.057	764	73-40-5	C00242	HMDB00132	1829837	2.09089e+06	1469600	1737021	1602393	1591581	1971117	2450842	3047473	1505823	1.63494e+06	1362875
4046	guanosine	Nucleotide	Purine Metabolism, Guanine containing	1573	LC/MS Neg	1099	1662	282.084	6802	118-00-3	C00387	HMDB00133	3673870	4108011	3.37115e+06	3595069	1256660	2958365	3588993	3218593	5360236	3460516	5070302	2405097
4065	guanosine 2'-monophosphate (2'-GMP)*	Nucleotide	Purine Metabolism, Guanine containing	52442	LC/MS Neg	100002733	1150	362.051	444571				255356	2493600	263573	327927	227173	206528	247267	314346	511975	200064	334525	234104
4042	guanosine 3'-monophosphate (3'-GMP)	Nucleotide	Purine Metabolism, Guanine containing	39786	LC/MS Polar	100002704	4210	362.051	3522	117-68-0			218346	5315957	338030	314035	277495	195411	210220	364262	443102	231943	327293	207303
4040	guanosine 5'- diphosphate (GDP)	Nucleotide	Purine Metabolism, Guanine containing	2848	LC/MS Neg	346	639	442.017	8977	43139-22-6	C00035	HMDB01201	33215			25852	39264	49054	42249	54014	44250	40714	50694	48667
4041	5'- GMP	Nucleotide	Purine Metabolism, Guanine containing	2849	LC/MS Pos Early	347	800	364.065	6804	5550-12-09	C00144	HMDB01397	3243021	13240196	3648654	4024716	816150	1716148	1876577	2311852	7329005	1506984	3392857	1133819
4211	gulonate*	Cofactors and Vitamins	Ascorbate and Aldarate Metabolism	46957	LC/MS Polar	100001586	2750	195.051	152304	20246-53-1	C00257	HMDB03290	376357216	255273424	313719872	314442880	440465632	316089952	257835952	199343552	196159792	301555680	351073600	201255504
1492	heneicosapentaenoate (21:5n3)	Lipid	Long Chain Polyunsaturated Fatty Acid (n3 and n6)	57658	LC/MS Neg	100015797	5514	315.233	11998573	24257-10-1			775839	2537148	538024	823184	215806	1216699	1310494	740949	3438387	1906862	1332057	1574956
3050	heptadecasphingosine (d17:1)	Lipid	Sphingosines	57427	LC/MS Pos Late	100015724	1377	286.274	5283557	6918-48-5			1375422	618105	1433248	1510642	1894654	1388046	1455487	1126477	1024301	1.34979e+06	1580783	1538471
1483	heptadecatrienoate (17:3)*	Lipid	Long Chain Polyunsaturated Fatty Acid (n3 and n6)	62383	LC/MS Neg	100020715	5390	263.202	16061034		C16344		224336	792272	182214	300969		289399	730900	90085	541505	491699	465810	367050
1421	heptanoate (7:0)	Lipid	Medium Chain Fatty Acid	1644	LC/MS Neg	925	3670	129.092	8094	111-14-8	C17714	HMDB00666	292763			463995	460824	399766	195190	509617	245238		211538
1497	hexadecadienoate (16:2n6)	Lipid	Long Chain Polyunsaturated Fatty Acid (n3 and n6)	57652	LC/MS Neg	100009394	5398	251.202	13932172	28290-73-5		HMDB00477	16554216	57724088	17939860	20804372	15356947	31119458	35361852	10103993	37962972	29297452	27592688	28878124
1625	hexadecanedioate (C16)	Lipid	Fatty Acid, Dicarboxylate	35678	LC/MS Neg	100001614	4615	285.207	10459	505-54-4	C19615	HMDB00672	312279	3886133	464336	342698	785803	536927	619723	535179	536541	320446	449482	477485
3049	hexadecasphingosine (d16:1)*	Lipid	Sphingosines	57428	LC/MS Pos Late	100015723	1289	272.258					355328	220578	274012	321980	475582	286996	298808	300020	200061	296835	277094	298194
1626	hexadecenedioate (C16:1-DC)*	Lipid	Fatty Acid, Dicarboxylate	61862	LC/MS Neg	100019975	4380	283.192					216263	427388	157934	142100	205958	170818	318447	268175	184812	160581	175907	154844
1731	hexanoylglycine (C6)	Lipid	Fatty Acid Metabolism (Acyl Glycine)	35436	LC/MS Neg	100001527	2900	172.098	99463	24003-67-6		HMDB00701	854374	987441	1091028	1.00181e+06	755349	1487831	1450967	1028212	1385463	1302918	1396275	1259112
4311	hippurate	Xenobiotics	Benzoate Metabolism	15753	LC/MS Neg	100000014	2106.9	178.051	464	495-69-2	C01586	HMDB00714	856985	471742	550294	568310	965136	463692		228789	1039955	591210	318344	426906
67	histidine	Amino Acid	Histidine Metabolism	59	LC/MS Neg	355	755.9	154.062	6274	5934-29-2	C00135	HMDB00177	53568372	24472138	45581532	46838888	42045208	44812888	37260080	44187024	54756088	39894680	45546824	56593012
4739	histidine betaine (hercynine)*	Xenobiotics	Food Component/Plant	62278	LC/MS Pos Early	100004059	2094	198.124	3083620	534-30-5			1587006	1591527	1629653	1273175	2689808	1377531	474109	1160146	1189420	1106920	525010	864321
782	histidylalanine	Peptide	Dipeptide	42027	LC/MS Pos Early	100003542	3014	227.114	351667	16874-75-2		HMDB28878	372480	787718	247653	402058	535408	205327		241622	463736	302890	410312	471533
449	homocitrulline	Amino Acid	Urea cycle; Arginine and Proline Metabolism	22138	LC/MS Pos Early	100000963	1908	190.119	65072	1190-49-4	C02427	HMDB00679	5916030	4536557	1757005	2474851	2853907	3467396	3651112	2161371	1228851	2659780	1407239	1566974
405	homocysteine	Amino Acid	Methionine, Cysteine, SAM and Taurine Metabolism	15128	LC/MS Pos Early	311	2155	136.043	778	454-29-5	C00155	HMDB00742	898775	1228840	837673	677552	581008	589834	638972	895257		384921	660076	190579
4742	homostachydrine*	Xenobiotics	Food Component/Plant	33009	LC/MS Pos Early	100001550	1750	158.118	441447	1195-94-4	C08283	HMDB33433		260118		410391	235563					364138		218183
111	hydroxy-N6,N6,N6-trimethyllysine*	Amino Acid	Lysine Metabolism	62959	LC/MS Pos Early	100021123	2759	205.155						180183		235432	263286	388009		108885	186246	164131	132847	242384
3391	hyocholate	Lipid	Secondary Bile Acid Metabolism	34093	LC/MS Neg	100001279	5046	407.28	92805	547-75-1	C17649	HMDB00760	575763	457216			529583	559905	789862	759139	751534	1.88875e+06	1269504	1847224
3394	hyodeoxycholate	Lipid	Secondary Bile Acid Metabolism	27531	LC/MS Neg	100000777	5097	391.285	5283820	83-49-8	C15517	HMDB00733	2046355	3.48627e+06	8339279	8000604	2458746	2742968	8493816	2205186	14726842	16854484	5800467	5484221
425	hypotaurine	Amino Acid	Methionine, Cysteine, SAM and Taurine Metabolism	590	LC/MS Polar	358	2763.4	108.013	107812	300-84-5	C00519	HMDB00965	19267534	13428183	14983370	7585841	6416801	7152084	10031815	55574980	4378256	14416191	13415285	6848733
3985	hypoxanthine	Nucleotide	Purine Metabolism, (Hypo)Xanthine/Inosine containing	3127	LC/MS Polar	171	1515.8	135.031	790	68-94-0	C00262	HMDB00157	395806016	404018816	351668384	419282176	431406304	419620928	446898624	435728128	444725344	474891904	452252320	468861376
78	imidazole lactate	Amino Acid	Histidine Metabolism	15716	LC/MS Pos Early	100000263	2040	157.061	793	14403-45-3	C05568	HMDB02320	29200832	23442884	28600490	26362196	4509429	26262086	23437352	13526712	17408924	28128680	24196376	18019676
76	imidazole propionate	Amino Acid	Histidine Metabolism	40730	LC/MS Pos Early	100003434	2263	141.066	70630	1074-59-5		HMDB02271	3324215	7080419	4436020	5560745	3443594	2137666	1827450	4687816	3017831	2959493	3524569	1272352
287	indole-3-carboxylate	Amino Acid	Tryptophan Metabolism	38116	LC/MS Neg	100002185	1710	160.04	69867	771-50-6	C19837	HMDB03320	56752	53167	54832	68189		64185	40941	29008	79258	67683	66425	69073
289	indoleacetylglycine	Amino Acid	Tryptophan Metabolism	54730	LC/MS Neg	100006730	2610	231.077	446640				29490	48691	40307	52022	31415	39688	42143		93123	22208	36009
278	indolelactate	Amino Acid	Tryptophan Metabolism	18349	LC/MS Neg	100000463	2286	204.067	92904	832-97-3	C02043	HMDB00671	335978	231960	175624	193120	1218999	209945	434895	845341	107520	283430	207316	79119
3984	inosine	Nucleotide	Purine Metabolism, (Hypo)Xanthine/Inosine containing	1123	LC/MS Neg	361	1602.1	267.074	6021	58-63-9	C00294	HMDB00195	359975840	278549280	362460640	329833120	312102592	380198176	316433568	184443328	240716272	260642064	290508704	299246144
3983	inosine 5'-monophosphate (IMP)	Nucleotide	Purine Metabolism, (Hypo)Xanthine/Inosine containing	2133	LC/MS Pos Early	362	650	349.054	8582	4691-65-0	C00130	HMDB00175	2934511	1312976	2267004	1954598		2387640	905378	1057403	7330694	1.01388e+06	5448095	483306
2115	inositol 1-phosphate (I1P)	Lipid	Inositol Metabolism	43849	LC/MS Polar	370	4785	259.022	440194	573-35-3;106032-59-1	C01177	HMDB00213	4810779	45733456	4558825	6318143	4752800	6778448	6048124	6594426	9189030	7138790	6.12932e+06	5677472
381	isobutyrylcarnitine (C4)	Amino Acid	Leucine, Isoleucine and Valine Metabolism	33441	LC/MS Pos Early	100001055	2810	232.154	168379	25518-49-4		HMDB00736	1340336	8826703	2001657	1818002	2641881	2177352	1079287	7167032	2359939	1592850	2049499	1136845
1727	isocaproylglycine	Lipid	Fatty Acid Metabolism (Acyl Glycine)	61789	LC/MS Neg	100019816	2820	172.098	28777652				363111	451769	274298	235256	228781	253022	292235	380499	236977	287426	522546	308161
1377	isocitrate	Energy	TCA Cycle	12110	LC/MS Pos Early	1206	773	210.061	1198	20226-99-7	C00311	HMDB00193	24941320	27620582	27424820	32031284	20651820	18302116	26690464	21912888	28482082	38482096	30052202	30797072
347	isoleucine	Amino Acid	Leucine, Isoleucine and Valine Metabolism	1125	LC/MS Pos Early	376	2800	132.102	6306	73-32-5	C00407	HMDB00172	853639104	979612672	848019904	880722240	898871808	992451456	875042432	895630976	1029791360	663143552	973599040	898235968
801	isoleucylglycine	Peptide	Dipeptide	40008	LC/MS Neg	100003169	1992	187.109	342532	868-28-0		HMDB28907	1725622	2330978	1517938	1390672	2455796	1390421	1410204	1390269	2617998	1317567	1861391	1729348
318	isovalerylcarnitine (C5)	Amino Acid	Leucine, Isoleucine and Valine Metabolism	34407	LC/MS Pos Early	100001393	3085	246.17	6426851	31023-24-2		HMDB00688	116830	1130217			773081	422165	248843	1043249	404900	475697	395124	231098
317	isovalerylglycine	Amino Acid	Leucine, Isoleucine and Valine Metabolism	35107	LC/MS Neg	100001452	1950	158.082	546304	16284-60-9		HMDB00678	876452	835589	560732	768963	962457	577577	975797	787449	731142	846587	755055	451828
4756	kojibiose	Xenobiotics	Food Component/Plant	21040	LC/MS Polar	100000928	3500	387.114	164939	2140-29-6	C19632	HMDB11742	18660188	16971124	14209654	12643069	8188647	20644734	13757747	7379346	18833128	16150867	17823492	21351530
256	kynurenate	Amino Acid	Tryptophan Metabolism	1417	LC/MS Neg	98	2224	188.035	3845	492-27-3	C01717	HMDB00715	224157	111002	66367	101975	287226	108695	151785	69654	90761	90815	99521	161458
252	kynurenine	Amino Acid	Tryptophan Metabolism	15140	LC/MS Pos Early	100000265	2739	209.092	161166	2922-83-0	C00328	HMDB00684	1911702	1078761	661282	1028089	2196623	924531	1577322	2793687	941671	982266	1596819	1797026
1180	lactate	Carbohydrate	Glycolysis, Gluconeogenesis, and Pyruvate Metabolism	527	LC/MS Neg	482	681.6	89.0244	612	79-33-4	C00186	HMDB00190	426454304	313023872	322275200	318085056	268064656	306772064	421524992	386144768	273183296	506479040	435038752	371884960
300	leucine	Amino Acid	Leucine, Isoleucine and Valine Metabolism	60	LC/MS Pos Early	397	2864	132.102	6106	61-90-5			2183665152	2361502720	1988612992	2055512960	2285981184	2047195520	2045973120	2054637824	2326716672	1815861888	2184768256	2027365632
994	leucylglutamine*	Peptide	Dipeptide	48189	LC/MS Pos Early	100003183	2620	260.161	4305457			HMDB28927	424934	1052278	314844	335248	851724	317623	432390	322400	597098	304350	583402	611511
820	leucylglycine	Peptide	Dipeptide	40045	LC/MS Pos Early	100003185	2778	189.123	79070	686-50-0		HMDB28929		1698799	259921	346823	545608	191572	265296	315596	641020	229036	410985	449958
2990	lignoceroyl sphingomyelin (d18:1/24:0)	Lipid	Sphingomyelins	57330	LC/MS Pos Late	100006298	3437	815.7		60037-60-7			62926608	91093536	72672608	84486904	98736272	70123904	58723032	76722008	92133816	66812328	66630600	69233216
1792	lignoceroylcarnitine (C24)*	Lipid	Fatty Acid Metabolism (Acyl Carnitine, Long Chain Saturated)	57515	LC/MS Pos Late	100015834	1603	512.467					563609	756880	524103	453506	710727	458887	491985	621478	687846	520817	525181	318591
1498	linoleate (18:2n6)	Lipid	Long Chain Polyunsaturated Fatty Acid (n3 and n6)	1105	LC/MS Neg	180	5535	279.233	5280450	60-33-3	C01595	HMDB00673	4191311360	11201740800	3570997248	3898804992	3915176960	5949497344	5684782592	4453807104	8677314560	5069410304	5067632640	4670720000
1500	linolenate (18:3n3 or 3n6)	Lipid	Long Chain Polyunsaturated Fatty Acid (n3 and n6)	34035	LC/MS Neg	100001337	5450	277.217	5280934		C06426	HMDB03073	228512000	1003712320	197131872	224655776	158252752	358083776	398877920	236709840	710843264	350723072	335128704	306012704
2087	linoleoyl ethanolamide	Lipid	Endocannabinoid	52608	LC/MS Neg	100006726	6150	322.275	5283446	68171-52-8		HMDB12252	167488	616951	178505	126124	313263	358844	129983	374013	674645	258427	318751	194342
2832	linoleoyl-arachidonoyl-glycerol (18:2/20:4) [2]*	Lipid	Diacylglycerol	54956	LC/MS Pos Late	100010923	2650	658.54					17428320	2582998	9916532	11618779	6.94889e+06	16486881	22193372	8.32491e+06	11501400	16451578	13722914	11150156
2836	linoleoyl-docosahexaenoyl-glycerol (18:2/22:6) [2]*	Lipid	Diacylglycerol	54950	LC/MS Pos Late	100010929	2500	682.54					18113936	2023515	18545150	24380208	8814650	27035590	32575122	12555946	36823840	33248394	27677810	29552856
2824	linoleoyl-linolenoyl-glycerol (18:2/18:3) [2]*	Lipid	Diacylglycerol	54964	LC/MS Pos Late	100010927	2478	632.525					2764159		2809888	3.19765e+06	1.92377e+06	3.56327e+06	5102938	1.81218e+06	3529973	3069873	3001472	2414501
2821	linoleoyl-linoleoyl-glycerol (18:2/18:2) [1]*	Lipid	Diacylglycerol	54968	LC/MS Pos Late	100010941	2720	634.54					8675657	766670	8047084	7542391	9670473	12200457	15629128	6524159	7.97799e+06	7605975	6237034	7380089
2822	linoleoyl-linoleoyl-glycerol (18:2/18:2) [2]*	Lipid	Diacylglycerol	54969	LC/MS Pos Late	100010942	2790	634.54					8559740	665074	11957337	10360712	9449509	16920668	17950724	6337118	14106774	11157942	9002567	8409079
1811	linoleoylcarnitine (C18:2)*	Lipid	Fatty Acid Metabolism (Acyl Carnitine, Polyunsaturated)	46223	LC/MS Pos Late	100003151	1430	424.342	6450015	36816-10-1		HMDB06469	219578	614930	343906	234963	578760		199136	695234	322646	277466	287130	168856
1864	linoleoylcholine*	Lipid	Fatty Acid Metabolism (Acyl Choline)	57463	LC/MS Pos Late	100015760	1388	366.337					503482	760732	751842	900927	979139	1381225	345602	101593	681819	454349	438650	1050699
99	lysine	Amino Acid	Lysine Metabolism	1301	LC/MS Pos Early	407	2850	147.113	5962	56-87-1	C00047	HMDB00182	913637888	1164919424	838717312	866335488	990325760	958086208	849681856	1253059712	945222592	772240128	932250240	822817088
840	lysylleucine	Peptide	Dipeptide	40020	LC/MS Pos Early	100003196	3370	260.197	4682588	7369-79-1		HMDB28955		739124								122423	159347
1385	malate	Energy	TCA Cycle	1303	LC/MS Polar	409	3343.1	133.014	525	6915-15-7	C00149	HMDB00156	2279790848	2202672896	2867147776	2289517824	2104418048	1993126400	1914807168	2409855232	2332043008	1833794432	2414841600	2229843456
1601	maleate	Lipid	Fatty Acid, Dicarboxylate	20676	LC/MS Polar	100000707	2640	115.004	444266	110-16-7	C01384	HMDB00176	908691	634728	828288	870215	724367	583115	903815	649571	485455	625165	1431361	869765
1402	malonylcarnitine	Lipid	Fatty Acid Synthesis	37059	LC/MS Pos Early	100001526	2086	248.113	22833583	853728-01-5		HMDB02095	5880340	4759799	5444445	4993510	5787301	4751445	3.5266e+06	6603666	4.14026e+06	3835739	4071962	4025264
1228	maltohexaose	Carbohydrate	Glycogen Metabolism	35170	LC/MS Polar	100001448	5860	989.32	439606	34620-77-4	C01936	HMDB12253	8763810	18718204	9232166	7893562	4035945	1182960	3630348	7442864	6050386	5458307	5056619	2591697
1230	maltopentaose	Carbohydrate	Glycogen Metabolism	35163	LC/MS Polar	100001447	5365	827.267	13489094	34620-76-3	C06218	HMDB12254	49508036		53958928	45275228	25212074	11895182	27580406	44657400	37723792	40021684	37189008	21888484
1236	maltose	Carbohydrate	Glycogen Metabolism	15586	LC/MS Polar	913	3329.4	387.114	10991489	6363-53-7	C00208	HMDB00163	614847872	2513472000	510229600	502317056	567343680	997868672	984094208	564813184	599334336	645037952	776801088	653993664
1231	maltotetraose	Carbohydrate	Glycogen Metabolism	15910	LC/MS Polar	100000275	5000	711.22	446495	34612-38-9	C02052	HMDB01296	336455968	3466343	336566368	315177344	336593920	321613120	534951712	378287584	282909920	354386656	377416704	243862560
1233	maltotriose	Carbohydrate	Glycogen Metabolism	44688	LC/MS Polar	100000276	4286.4	549.167	439586	1109-28-0	C01835	HMDB01262	673780096	904063424	707473024	728539072	761804288	777429440	1066546816	768982144	726758144	836315904	876184640	614431424
1288	mannitol/sorbitol	Carbohydrate	Fructose, Mannose and Galactose Metabolism	46142	LC/MS Polar	100001740	2320	181.072	5780		C00794	HMDB00247	95805288	67262680	46133412	63253932	47524932	52056924	64720332	41799220	51128208	51020592	66477460	60910984
4766	mannonate*	Xenobiotics	Food Component/Plant	62864	LC/MS Polar	100003695	2736	195.051	3246006	642-99-9			26101676	20853932	18706738	22468740	5262858	36269248	18442704	7786712	15808736	18259970	21776134	24262832
1289	mannose	Carbohydrate	Fructose, Mannose and Galactose Metabolism	584	LC/MS Polar	803	2200	179.056	18950	3458-28-4	C00159	HMDB00169	331052064	143818816	303207584	300364768	132291360	204204256	221789136	305455168	318506528	237486496	291472992	229837136
1443	margarate (17:0)	Lipid	Long Chain Saturated Fatty Acid	1121	LC/MS Neg	891	5731	269.249	10465	506-12-7		HMDB02259	77390264	373957024	68435488	70802328	78507672	114611352	125620968	108541424	192256048	97269760	107056096	81278816
389	methionine	Amino Acid	Methionine, Cysteine, SAM and Taurine Metabolism	1302	LC/MS Pos Early	415	2526	150.058	6137	63-68-3	C00073	HMDB00696	598790272	758166528	552520768	521408672	704000768	597849408	528696160	613760256	657597248	480380864	583402240	540646272
395	methionine sulfoxide	Amino Acid	Methionine, Cysteine, SAM and Taurine Metabolism	18374	LC/MS Pos Early	100000039	1272	166.053	158980	3226-65-1	C02989	HMDB02005	8862436	11281462	7818222	6962427	13029009	10693594	9948173	12924611	15230983	8984287	11012099	9063730
4895	methyl glucopyranoside (alpha + beta)	Xenobiotics	Food Component/Plant	46144	LC/MS Pos Early	100005864	832	212.113					6442855	8242086	4900209	4466065	5687477	5175783	4846576	6.22693e+06	5764738	4594139	4403385	4210497
1704	methylmalonate (MMA)	Lipid	Fatty Acid Metabolism (also BCAA Metabolism)	1496	LC/MS Polar	418	3078.4	117.019	487	516-05-2	C02170	HMDB00202	5.52769e+06	5.32311e+06	4614929	4498278	4959211	4691755	5391307	2513034	3387952	4601654	4447227	4046903
4141	methylphosphate	Nucleotide	Purine and Pyrimidine Metabolism	37070	LC/MS Polar	100001805	3760.1	110.985	13130	7023-27-0		HMDB61711	7.10201e+06	3.87655e+06	6734539	5861359	4879700	5205790	6474689	5797373	6889348	5564221	4815589	5826254
366	methylsuccinate	Amino Acid	Leucine, Isoleucine and Valine Metabolism	15745	LC/MS Polar	2051	2800	131.035	10349	498-21-5		HMDB01844	2716299	2877625	2615257	2610782	3.41116e+06	2465286	1772387	2460764	3001919	3.5516e+06	3922935	2174439
367	methylsuccinoylcarnitine	Amino Acid	Leucine, Isoleucine and Valine Metabolism	53031	LC/MS Pos Early	100009275	2589	276.144					3890753	3411026	1459193	2362316	8.29328e+06	2009332	1084221	3816195	765419	1030969	1781914	863417
2106	myo-inositol	Lipid	Inositol Metabolism	1124	LC/MS Polar	363	3506.3	225.062	892	87-89-8	C00137	HMDB00211	21666134	30294880	25082332	24565146	36555312	33760420	23923768	26009748	26908616	25667164	26761340	28339340
1438	myristate (14:0)	Lipid	Long Chain Saturated Fatty Acid	1365	LC/MS Neg	519	5440	227.202	11005	544-63-8	C06424	HMDB00806	218988432	1036745920	130028456	171014560	119953832	266376208	402833792	258392848	395248224	266289584	257680688	218684816
1457	myristoleate (14:1n5)	Lipid	Long Chain Monounsaturated Fatty Acid	32418	LC/MS Neg	100001198	5346.9	225.186	5281119	544-64-9	C08322	HMDB02000	11209724	55618516	10887567	9830673	23500330	13501690	13977329	9764137	15603523	10614107	12394961	15698646
131	N,N,N-trimethyl-5-aminovalerate	Amino Acid	Lysine Metabolism	57687	LC/MS Pos Early	100015962	2186	160.133	14274897				38934096	30440288	32464710	20629562	54911952	23514574	20615942	81255632	21220890	18003256	18028832	9332519
473	N,N,N-trimethyl-alanylproline betaine (TMAP)	Amino Acid	Urea cycle; Arginine and Proline Metabolism	62947	LC/MS Pos Early	100020217	2470	229.155					730770	521748	708839	486490	906109	1025390	739771	850794	785423	847315	911429	632217
32	N,N-dimethylalanine	Amino Acid	Alanine and Aspartate Metabolism	63151	LC/MS Pos Early	100020371	1370	118.086	5488191	2812-31-9
72	N-acetyl-1-methylhistidine*	Amino Acid	Histidine Metabolism	43255	LC/MS Pos Early	100004299	2100	212.103	53859791				667484	863045	896573	754894	266653	909198	704003	391309	930905	877682	894404	1213882
1686	N-acetyl-2-aminooctanoate*	Lipid	Fatty Acid, Amino	62059	LC/MS Neg	100020204	3943	200.129	95555			HMDB59745									85361
71	N-acetyl-3-methylhistidine*	Amino Acid	Histidine Metabolism	43256	LC/MS Pos Early	100002204	2056	212.103	193270	37841-04-6			703097	858414	845189	680631	734935	854417	519923	836223	509184	756652	557040	753036
53	N-acetyl-aspartyl-glutamate (NAAG)	Amino Acid	Glutamate Metabolism	35665	LC/MS Neg	100001612	575.3	303.083	5255	3106-85-2	C12270	HMDB01067	63103	77249		80515	50924	77735	50055	34626	31632	47076	33574	52704
1347	N-acetyl-glucosamine 1-phosphate	Carbohydrate	Aminosugar Metabolism	15741	LC/MS Polar	1212	4052	300.049	440364	31281-59-1	C04256	HMDB01367	782357	607183	1172568	1162130	3552963	1072354	481277	1057065	534151	885687	586990	627808
30	N-acetylalanine	Amino Acid	Alanine and Aspartate Metabolism	1585	LC/MS Polar	1110	1564.8	130.051	88064	97-69-8	C02847	HMDB00766	5710678	7678940	4539359	4617394	5857641	5655124	5458713	10587577	10995315	6276501	8420987	5346962
454	N-acetylarginine	Amino Acid	Urea cycle; Arginine and Proline Metabolism	33953	LC/MS Pos Early	100001266	2245	217.13	67427	155-84-0	C02562	HMDB04620	1685848	1781209	818168	676907	486223	727431	832726	3467225	516802	1360868	957711	523201
40	N-acetylasparagine	Amino Acid	Alanine and Aspartate Metabolism	33942	LC/MS Pos Early	100001257	785	175.071	99715	4033-40-3		HMDB06028	2992283	3.46284e+06	2462702	2570102	2154707	2138028	2074421	3395988	2480671	2363359	2363533	2306820
36	N-acetylaspartate (NAA)	Amino Acid	Alanine and Aspartate Metabolism	22185	LC/MS Polar	100000787	3143	174.041	65065	997-55-7;997-55-7	C01042	HMDB00812	2018070	3062488	2898217	3415887	2370451	2778943	1627944	3917868	2665880	1608388	2160445	1990433
459	N-acetylcitrulline	Amino Acid	Urea cycle; Arginine and Proline Metabolism	48434	LC/MS Neg	100001577	940	216.099	656979	33965-42-3	C15532	HMDB00856	562786	769059	347573	243571	358981	108994	342020	450915	137089	382321	276071	111769
411	N-acetylcysteine	Amino Acid	Methionine, Cysteine, SAM and Taurine Metabolism	1586	LC/MS Pos Early	1107	1416	164.038	12035	616-91-1	C06809	HMDB01890	423305	601426	404948	405072	239175	488798	417525	266181	347400	396485	442337	463110
1346	N-acetylglucosamine 6-phosphate	Carbohydrate	Aminosugar Metabolism	15107	LC/MS Polar	1213	4114	300.049	439219	102029-88-9	C00357	HMDB02817	1.78449e+06	1.89739e+06	2138608	2683793	3678380	1983583	1115736	4.17931e+06	2175573	2432797	1614688	1944401
1367	N-acetylglucosamine/N-acetylgalactosamine	Carbohydrate	Aminosugar Metabolism	46539	LC/MS Pos Early	100006435	715	222.097					21549290	18362188	19212310	23399128	23181796	22128016	16452762	21201392	23738944	18148298	25348186	23016090
1364	N-acetylglucosaminylasparagine	Carbohydrate	Aminosugar Metabolism	48149	LC/MS Pos Early	1215	1212	336.14	123826	2776-93-4	C04540	HMDB00489	450262	962945	805204	784114	710047	677981	608984	718677	776139	716636	548724	736759
45	N-acetylglutamate	Amino Acid	Glutamate Metabolism	15720	LC/MS Pos Early	100000282	1050	190.071	70914	5817-08-03	C00624	HMDB01138	44075332	43577496	25894430	21882656	80747400	16588262	41511264	119741168	16952488	66807704	22847290	17738326
46	N-acetylglutamine	Amino Acid	Glutamate Metabolism	33943	LC/MS Pos Early	100001253	845	189.087	182230	2490-97-3	C02716	HMDB06029	51966736	30143336	39439036	39769120	13700911	37637172	37662240	39942416	43225888	67807384	60507676	42000888
2	N-acetylglycine	Amino Acid	Glycine, Serine and Threonine Metabolism	27710	LC/MS Polar	100001006	1780	116.035	10972	543-24-8		HMDB00532	1.00157e+06	1259262	1834824	1536347	1494024	1576696	1126311	1136433	2593940	1332707	1581206	2458125
70	N-acetylhistidine	Amino Acid	Histidine Metabolism	33946	LC/MS Pos Early	100001293	2065	198.087	75619	39145-52-3	C02997	HMDB32055	24389740	21769402	21053650	19245792	13340844	16397066	15926797	13929889	12219008	26020312	17068116	15181741
349	N-acetylisoleucine	Amino Acid	Leucine, Isoleucine and Valine Metabolism	33967	LC/MS Neg	100001276	2325	172.098	306109	3077-46-1		HMDB61684	143768	144693	102664	65572	91033	118925	119810	170174	185238	132677	236048	93926
301	N-acetylleucine	Amino Acid	Leucine, Isoleucine and Valine Metabolism	1587	LC/MS Neg	1082	2400	172.098	70912	1188-21-2	C02710	HMDB11756	323096	180520	137392	173250	173354	181909	266505	416128	281028	236759	363957	212923
390	N-acetylmethionine	Amino Acid	Methionine, Cysteine, SAM and Taurine Metabolism	1589	LC/MS Neg	1083	1787	190.054	448580	65-82-7	C02712	HMDB11745	2992112	2351099	2414874	2570037	3136430	1925537	1339095	3386795	2414629	1533295	1.51251e+06	1373109
396	N-acetylmethionine sulfoxide	Amino Acid	Methionine, Cysteine, SAM and Taurine Metabolism	45428	LC/MS Pos Early	100005463	880	208.064	193368	108646-71-5			384158	191488	307416	247791	421156	314727	156307	519441	426602	260114	299201	243032
1353	N-acetylneuraminate	Carbohydrate	Aminosugar Metabolism	32377	LC/MS Polar	1162	3072.6	308.099	439197	131-48-6	C00270	HMDB00230	2323488	2576535	2503922	2317544	2966690	2246460	1897710	3645411	2242620	2073754	2.38545e+06	1885622
134	N-acetylphenylalanine	Amino Acid	Phenylalanine Metabolism	33950	LC/MS Neg	100001256	2597	206.082	74839	2018-61-3	C03519	HMDB00512	163277	144358	147105	154188	188152	133839	135044	186916	495998	109544	171298	140839
10	N-acetylserine	Amino Acid	Glycine, Serine and Threonine Metabolism	37076	LC/MS Polar	100001851	2000	146.046	65249	97-14-3		HMDB02931	2730176	2900807	2230282	2466202	2366698	2.75054e+06	3427836	6977943	6350314	4371305	4806682	3986303
428	N-acetyltaurine	Amino Acid	Methionine, Cysteine, SAM and Taurine Metabolism	48187	LC/MS Neg	100005466	800	166.018	159864				1312961	1.66469e+06	1082810	566403	1241020	3174841	1366345	1440794	386428	1686456	2050095	1008964
17	N-acetylthreonine	Amino Acid	Glycine, Serine and Threonine Metabolism	33939	LC/MS Neg	100001274	821.6	160.061	152204	17093-74-2		HMDB62557	1269859	1340394	1487251	1273061	926633	704672	1.79453e+06	3305617	2390039	1.73389e+06	2020928	1.91751e+06
156	N-acetyltyrosine	Amino Acid	Tyrosine Metabolism	32390	LC/MS Neg	100001104	1680	222.077	68310	537-55-3		HMDB00866	33039		195371	112882	95589			229105	132398	81073	176729
373	N-acetylvaline	Amino Acid	Leucine, Isoleucine and Valine Metabolism	1591	LC/MS Neg	1084	1704	158.082	66789	96-81-1		HMDB11757	115518	62630		60725	54674	100817	94133	174124	149893	117684	156502
463	N-alpha-acetylornithine	Amino Acid	Urea cycle; Arginine and Proline Metabolism	32984	LC/MS Pos Early	100000285	2000	175.108	439232	6205-08-09	C00437	HMDB03357	478876	521450	709190	343398	521908	239689	504832	2502242	369113	357321	451784	285531
2076	N-arachidonoyltaurine	Lipid	Endocannabinoid	54748	LC/MS Neg	100005817	5481	410.237		119959-65-8			1274083	3487768	1285541	582932	1728421	3419962	1712893	2085636		2720569	2326340	998214
2916	N-behenoyl-sphingadienine (d18:2/22:0)*	Lipid	Ceramides	57372	LC/MS Pos Late	100015624	3911	620.598					6781620	7650151	9936213	10185494	2516705	9849656	10557889	6514423	10586881	11304006	14079736	10550519
462	N-delta-acetylornithine	Amino Acid	Urea cycle; Arginine and Proline Metabolism	43249	LC/MS Polar	100004523	2719.9	173.093	9920500				88037	59975	150622	145590	1243805	108778	90840	378645	245350	95330	148504	92082
392	N-formylmethionine	Amino Acid	Methionine, Cysteine, SAM and Taurine Metabolism	2829	LC/MS Neg	194	1543.8	176.039	439750	4289-98-9	C03145	HMDB01015	273003	259284	278981	273667	100924	288539	292522	238335	373537	250801	255963	180776
217	N-formylphenylalanine	Amino Acid	Tyrosine Metabolism	48433	LC/MS Neg	100006056	2360	192.067	759256	13200-85-6			58167		60835	61339	88465	81061	79868	100938	101238	67902	83880	93646
1368	N-glycolylneuraminate	Carbohydrate	Aminosugar Metabolism	37123	LC/MS Polar	100001491	3327.5	324.094	123802	1113-83-3	C03410	HMDB00833	12188496	10355702	12183616	11526575	8681641	9646497	10166852	11133455	11097455	8480093	10457730	10525079
2083	N-linolenoyltaurine*	Lipid	Endocannabinoid	46224	LC/MS Neg	100005815	5412	384.221						265610	247842		151248	429336	161399	141407		278410	342098
2082	N-linoleoyltaurine*	Lipid	Endocannabinoid	61826	LC/MS Neg	100005814	5505	386.237					2284545	8140805	2747923	1337994	5406203	7.58604e+06	3327249	3618191	1196372	5357823	4476787	1960678
57	N-methyl-GABA	Amino Acid	Glutamate Metabolism	39577	LC/MS Pos Early	100003152	2109	118.086	70703	1119-48-8	C15987		1891809				7.6596e+06			12981563	998005
5089	N-methylpipecolate	Xenobiotics	Bacterial/Fungal	47101	LC/MS Pos Early	100005383	1932	144.102	11286529	41447-17-0				298408		349968	630244	458324	609728	417922	368861	439253	481156	425875
475	N-monomethylarginine	Amino Acid	Urea cycle; Arginine and Proline Metabolism	43586	LC/MS Pos Early	100004488	2845	189.135	132862	53308-83-1	C03884	HMDB29416	9640289	13150863	8387476	7750676	13038048	9657232	7542171	13028524	8445569	6556073	8578032	6877206
1743	N-octanoylglycine	Lipid	Fatty Acid Metabolism (Acyl Glycine)	43502	LC/MS Neg	100003940	4335.4	200.129	84290	14246-53-8		HMDB00832	203582	273924	397444	305550	202695	383823	291830	195390	387675	333482	322048	317919
2077	N-oleoyltaurine	Lipid	Endocannabinoid	39732	LC/MS Neg	100003119	5610	388.253	6437033	52514-04-2			3277918	10798579	2386327	1256174	8120917	6720103	3.30128e+06	5.76113e+06		5195302	4361095	2139667
2081	N-palmitoleoyltaurine*	Lipid	Endocannabinoid	61824	LC/MS Neg	100005831	5442	360.221					467060	1313397	598461		496966	1559791	1.0232e+06	758839		1474615	1062683	308170
2926	N-palmitoyl-heptadecasphingosine (d17:1/16:0)*	Lipid	Ceramides	57430	LC/MS Pos Late	100015731	2645	524.504					1071960	1287804	943234	1378489	2827687	1269418	1266168	1442143	917378	1424739	1024589	1378928
2914	N-palmitoyl-sphingadienine (d18:2/16:0)*	Lipid	Ceramides	57416	LC/MS Pos Late	100015609	2490	536.504					1469326	1717132	1.66379e+06	1647151	2243912	1.64202e+06	1642653	2665768	1.67739e+06	1675457	1867902	2064794
2896	N-palmitoyl-sphinganine (d18:0/16:0)	Lipid	Dihydroceramides	52604	LC/MS Pos Late	100009028	3090	540.535	5283572	5966-29-0		HMDB11760	3.45731e+06	4355187	3540771	4422722	6087873	3129842	3615458	4616222	4295313	3.66503e+06	3644344	3.10122e+06
2904	N-palmitoyl-sphingosine (d18:1/16:0)	Lipid	Ceramides	44877	LC/MS Pos Late	1518	2893	538.519	5283564	24696-26-2		HMDB04949	19440524	21574994	19080910	19754052	32452912	19940008	19394664	31217160	19539236	18824764	18593432	19964476
1748	N-palmitoylglycine	Lipid	Fatty Acid Metabolism (Acyl Glycine)	42092	LC/MS Neg	100003686	5580	312.254	151008	2441-41-0		HMDB13034	195765	620304	177334	231500	210250	339979	376336	234184	450312	297538	312522	215941
2079	N-palmitoyltaurine	Lipid	Endocannabinoid	39835	LC/MS Neg	100003239	5560	362.237		83982-06-3			734759	2386745	478314	319876	1132056	2.05266e+06	768772	1408317	398766	1357901	1366709	618712
2908	N-stearoyl-sphingosine (d18:1/18:0)*	Lipid	Ceramides	54979	LC/MS Pos Late	1547	3392	566.551	5283565	104404-17-3		HMDB04950	3888020	3660304	4106843	4547627	7.60201e+06	4862266	4396886	7016053	4374372	4.16295e+06	4048190	5313783
4181	N1-Methyl-2-pyridone-5-carboxamide	Cofactors and Vitamins	Nicotinate and Nicotinamide Metabolism	40469	LC/MS Neg	100001468	1668	151.051	69698	701-44-0	C05842	HMDB04193	1349403	909861	890435	1.39439e+06	474229	1687053	1267086	1336061	1079054	1242484	1276076	1431645
4017	1-methyladenosine	Nucleotide	Purine Metabolism, Adenine containing	15650	LC/MS Pos Early	1242	2120	282.12	27476	15763-06-1	C02494	HMDB03331	806202	1258510	1025097	984919	1060564	1568997	698488	763608	1106917	888907	1200468	1260528
464	N2,N5-diacetylornithine	Amino Acid	Urea cycle; Arginine and Proline Metabolism	43591	LC/MS Neg	100004575	1367	215.104	65977	39825-23-5			139246	83655	120425	148599	190138			123484		72264
100	N2-acetyllysine	Amino Acid	Lysine Metabolism	36751	LC/MS Polar	100001721	3372.6	187.109	92907	1946-82-3	C12989	HMDB00446	895162	1397090	966156	1104972	949490	704310	713033	981634	921345	980834	883571	620968
110	N6,N6,N6-trimethyllysine	Amino Acid	Lysine Metabolism	1498	LC/MS Pos Early	189	2825	189.16	440120	23284-33-5	C03793	HMDB01325	15043462	18512792	13903535	16465183	21306572	17670446	12815323	12855289	18057684	14607363	14844817	17323078
109	N6,N6-dimethyllysine	Amino Acid	Lysine Metabolism	62862	LC/MS Pos Early	100020417	2831	175.144	193344	2259-86-1	C05545	HMDB13287	5031019	25941916	4968602	5559172	10046607	7005502	5143809	6893492	7706880	3962076	6251253	5425672
101	N6-acetyllysine	Amino Acid	Lysine Metabolism	36752	LC/MS Neg	100001734	1059	187.109	92832	692-04-6	C02727	HMDB00206	113278	583102	127097	118627	244617	155482	105581	253447	172619	102676	106632	127118
4028	N6-carbamoylthreonyladenosine	Nucleotide	Purine Metabolism, Adenine containing	35157	LC/MS Neg	100001415	2164	411.127	161466	24719-82-2		HMDB41623	92416	96601	91925	115864	95236	95105	90881		104334	86334	94607	108226
1369	N6-carboxymethyllysine	Carbohydrate	Advanced Glycation End-product	36713	LC/MS Pos Early	100001768	2500	205.118	123800	5746-04-03			369040	291250	284278	294782	403698	327412	143671	582294	287366		212374	207077
108	N6-methyllysine	Amino Acid	Lysine Metabolism	62860	LC/MS Pos Early	100003415	2831	161.129	164795	1188-07-4	C02728	HMDB02038	9523535	14508388	9745443	11512749	20381932	14349570	12671108	19830752	9788657	15435493	15496190	12386502
4038	N6-succinyladenosine	Nucleotide	Purine Metabolism, Adenine containing	48130	LC/MS Neg	100001664	940	382.1	165243	4542-23-8		HMDB00912	2096327	2987204	2211640	1906028	2192330	2.0184e+06	1510650	2167353	4558235	764972	2.07844e+06	1280430
1480	nervonate (24:1n9)*	Lipid	Long Chain Monounsaturated Fatty Acid	52674	LC/MS Neg	100001231	6804	365.342	5281120	506-37-6	C08323	HMDB02368	9826810	14960878	7827993	7744910	12466597	11958059	5428125	20023700	21033876	10289130	10610890	6198287
1809	nervonoylcarnitine (C24:1)*	Lipid	Fatty Acid Metabolism (Acyl Carnitine, Monounsaturated)	57531	LC/MS Pos Late	100015846	1602	510.452					976386	580117	647548	413517	264896	476048	544935	649648	509096	547230	430707	277396
4161	nicotinamide	Cofactors and Vitamins	Nicotinate and Nicotinamide Metabolism	594	LC/MS Pos Early	432	1942	123.055	936	98-92-0	C00153	HMDB01406	1537234176	1557654272	1497325056	1511770880	1461920640	1545401216	1520812160	1299136512	1447136128	1540759808	1535372160	1618145920
4165	NAD+	Cofactors and Vitamins	Nicotinate and Nicotinamide Metabolism	5278	LC/MS Neg	1310	1434	662.102	5893	53-84-9	C00003	HMDB00902	2235153	1700818	2056829	2302951	2642710	2319269	1984661	1625012	2180960	2316886	2522874	2843094
4166	NADH	Cofactors and Vitamins	Nicotinate and Nicotinamide Metabolism	31475	LC/MS Neg	428	1540	664.117	439153	58-68-4;606-68-8	C00004	HMDB01487	56381			56739			102640			59948	44514	36666
4163	nicotinamide ribonucleotide (NMN)	Cofactors and Vitamins	Nicotinate and Nicotinamide Metabolism	22152	LC/MS Pos Early	1312	766	335.064	14180	1094-61-7	C00455	HMDB00229	271745	320445		208104	672972	340319	286042		167481	213256	271267	375156
4164	nicotinamide riboside	Cofactors and Vitamins	Nicotinate and Nicotinamide Metabolism	33013	LC/MS Pos Early	100001310	2040	255.098	439924	1341-23-7	C03150	HMDB00855	817742	327445	447200	463720	2083909	294652		209761	431404	466011	817040	742975
4158	nicotinate	Cofactors and Vitamins	Nicotinate and Nicotinamide Metabolism	1504	LC/MS Pos Early	567	1673	124.039	938	59-67-6	C00253	HMDB01488	2323087	4426145	1292329	1.81292e+06	1483869	3.86422e+06	2111503	952842	2120153	1714231	2899274	2244268
4160	nicotinic acid mononucleotide (NaMN)	Cofactors and Vitamins	Nicotinate and Nicotinamide Metabolism	32461	LC/MS Pos Early	100001058	648	336.048	5288991	321-02-8	C01185	HMDB01132	601482	560964			570937		400716	196092		258745	174553	262556
1496	nisinate (24:6n3)	Lipid	Long Chain Polyunsaturated Fatty Acid (n3 and n6)	57810	LC/MS Neg	100015785	5657	355.264	11792612	68378-49-4		HMDB02007	26789980	75478640	19553808	25533356	17861822	34703300	31389480	49925504	72120392	35619836	28355440	30468624
1447	nonadecanoate (19:0)	Lipid	Long Chain Saturated Fatty Acid	1356	LC/MS Neg	892	6068	297.28	12591	646-30-0	C16535	HMDB00772	8740985	43896448	7.33119e+06	7.87623e+06	7423875	12547220	13156094	10941557	18921744	11136494	12186809	8581671
207	O-methyltyrosine	Amino Acid	Tyrosine Metabolism	37451	LC/MS Pos Early	100002078	2790	196.097	76957	1080-06-4			404373	526336	527038	429702	421447	324258	458745	198607	546886	448035	415227	440606
5717	O-sulfo-L-tyrosine	Xenobiotics	Chemical	45413	LC/MS Neg	100005384	990	260.023	514186				82940	158034	95206	95333	68443	89078	104942	74204	125003	62795	113493	84893
1628	octadecanedioate (C18)	Lipid	Fatty Acid, Dicarboxylate	36754	LC/MS Neg	100001615	5043	313.238	70095	871-70-5		HMDB00782	97891	715496	122155	147416	206968	390125	276292	182022	182543	255199	191071
1629	octadecenedioate (C18:1-DC)	Lipid	Fatty Acid, Dicarboxylate	61861	LC/MS Neg	100019978	4875	311.223					569241	861362	354998	425233	595681	512146	414916	273785	587056	470565	574418	424183
1464	oleate/vaccenate (18:1)	Lipid	Long Chain Monounsaturated Fatty Acid	52285	LC/MS Neg	100008930	5655	281.249					8647760896	20757663744	5818070528	7115756544	7542371840	10357273600	11023039488	9998193664	13086542848	9035765760	8832363520	8872549376
2064	oleoyl ethanolamide	Lipid	Endocannabinoid	38102	LC/MS Neg	1137	6450	324.291	5283454	11-58-0;111-58-0		HMDB02088	446294	964957	457908	449807	989141	783172	354594	1165316	1449890	729363	815240	729784
2830	oleoyl-arachidonoyl-glycerol (18:1/20:4) [2]*	Lipid	Diacylglycerol	54961	LC/MS Pos Late	100010937	2990	660.556					32331458	8231607	23279820	41251652	20700142	40071376	54846496	27288166	27837574	39127376	31359510	32505724
2819	oleoyl-linolenoyl-glycerol (18:1/18:3) [2]*	Lipid	Diacylglycerol	54970	LC/MS Pos Late	100010944	2819	634.54					347209		653148			1115521	1807309	40347		623842	475485
2816	oleoyl-linoleoyl-glycerol (18:1/18:2) [1]	Lipid	Diacylglycerol	46798	LC/MS Pos Late	100002989	3115	636.556		106292-55-1		HMDB07219	10305704	998194	9206417	10298009	9811282	11252651	13291183	8.20874e+06	10698760	9267405	7324627	9065962
2817	oleoyl-linoleoyl-glycerol (18:1/18:2) [2]	Lipid	Diacylglycerol	46799	LC/MS Pos Late	100002990	3223	636.556		104346-53-4		HMDB07219	117615920	9462160	103462656	120703592	100403880	140219760	151004976	92934080	126850376	113902208	105995280	111808384
2813	oleoyl-oleoyl-glycerol (18:1/18:1) [1]*	Lipid	Diacylglycerol	54945	LC/MS Pos Late	100010918	3571	638.572					4608090		3357684	5329985	3976727	3973037	5548981	4740756	4709995	4525274	2828088	3730782
2814	oleoyl-oleoyl-glycerol (18:1/18:1) [2]*	Lipid	Diacylglycerol	54946	LC/MS Pos Late	100010919	3695	638.572					89064312	5749178	51035472	84462232	59175544	70261048	106448696	70794504	67204136	78554352	63823064	64757768
1806	oleoylcarnitine (C18:1)	Lipid	Fatty Acid Metabolism (Acyl Carnitine, Monounsaturated)	35160	LC/MS Pos Late	100001501	1423	426.358	6441392	38677-66-6		HMDB05065	598204	2865835	604286	386348	766214	777026	379059	1166961	645225	450459	580574	343106
1860	oleoylcholine	Lipid	Fatty Acid Metabolism (Acyl Choline)	53260	LC/MS Pos Late	100009331	1449	368.352					1681843	1976095	2757344	3082129	3018936	4572541	1718029	431919	2777446	1650592	1823894	5192079
538	ophthalmate	Amino Acid	Glutathione Metabolism	34592	LC/MS Pos Early	100001311	2085	290.135	7018721	495-27-2		HMDB05765	20445684	23569008	44327048	13399641	65231888	7098501	24199804	137332096	58503200	12100893	8619185	11320391
442	ornithine	Amino Acid	Urea cycle; Arginine and Proline Metabolism	1493	LC/MS Pos Early	444	2800	133.097	6262	3184-13-2	C00077	HMDB03374	456151360	699569728	429593408	387776768	546423936	425596160	423976576	755625728	498394432	326772864	427971808	383734464
4070	orotate	Nucleotide	Pyrimidine Metabolism, Orotate containing	1505	LC/MS Polar	445	1638.1	155.01	967	50887-69-9	C00295	HMDB00226	10538997	11726354	4193474	2943045	5911304	2573497	8790889	24097252	3.87038e+06	5492617	3628928	1620482
4072	orotidine	Nucleotide	Pyrimidine Metabolism, Orotate containing	35172	LC/MS Polar	100001416	2250	287.052	92751	314-50-1		HMDB00788	5187045	3631446	3.80561e+06	3.517e+06	2405056	2494950	2427044	3505767	2391164	2101337	2524516	1927468
215	p-cresol glucuronide*	Amino Acid	Tyrosine Metabolism	48841	LC/MS Neg	100006191	2420	283.082	154035	17680-99-8		HMDB11686	1.92584e+06	1.7589e+06	2374740	2612290	573020	2581605	2170974	269895	2938745	1165007	2559762	1338807
4394	p-cresol sulfate	Xenobiotics	Benzoate Metabolism	36103	LC/MS Neg	100001315	2890	187.007	4615423	3233-57-7		HMDB11635	1564546	1605909	1343128	1556519	963089	1389628	1608021	872957	3095617	1178691	1603390	1168112
1441	palmitate (16:0)	Lipid	Long Chain Saturated Fatty Acid	1336	LC/MS Neg	424	5618	255.233	985	57-10-3	C00249	HMDB00220	7402909696	16960173056	5684540928	6192369152	6007422976	9383238656	10823726080	8609281024	12343409664	8936336384	9263224832	7864300032
1460	palmitoleate (16:1n7)	Lipid	Long Chain Monounsaturated Fatty Acid	33447	LC/MS Neg	452	5475	253.217	445638	373-49-9	C08362	HMDB03229	1066148928	4142616576	569840256	793953856	426727648	1209078784	1693475840	1107996544	1807892864	1527626112	1205606912	1203615744
2805	palmitoleoyl-arachidonoyl-glycerol (16:1/20:4) [2]*	Lipid	Diacylglycerol	57406	LC/MS Pos Late	100015681	2528	632.525					2532757		5062968	4923120	2332564	7846198	9074006	3012739	5755926	5587341	5943233	4433069
2801	palmitoleoyl-linoleoyl-glycerol (16:1/18:2) [1]*	Lipid	Diacylglycerol	54967	LC/MS Pos Late	100010930	2664	608.525					3841617		2177149	2619431	840095	2741841	5564808	1627502	2.03414e+06	4274210	2417527	4706295
2800	palmitoleoyl-oleoyl-glycerol (16:1/18:1) [2]*	Lipid	Diacylglycerol	52631	LC/MS Pos Late	100009054	3154	610.54					7997701	480952	1.77595e+06	4.41886e+06	1.38816e+06	4.04784e+06	10391188	5345426	3943323	8905567	5634380	6653969
1861	palmitoloelycholine	Lipid	Fatty Acid Metabolism (Acyl Choline)	53257	LC/MS Pos Late	100009334	1385	340.321					209342	276481	684860	594024	579361	714198	226695		569468	352236	358114	1125391
2981	palmitoyl dihydrosphingomyelin (d18:0/16:0)*	Lipid	Dihydrosphingomyelins	52434	LC/MS Pos Late	100008954	2290	705.591	9939965				8361185	11606129	8694292	9317010	13550056	8543595	9482895	9661562	11262638	9602779	9273846	8713019
2067	palmitoyl ethanolamide	Lipid	Endocannabinoid	38165	LC/MS Neg	1489	6300	298.275	4671	544-31-0	C16512	HMDB02100	4368080	8.34477e+06	3923674	4.05838e+06	6371467	5.62697e+06	3492793	6408471	7.60089e+06	5210768	5354106	5113788
2985	palmitoyl sphingomyelin (d18:1/16:0)	Lipid	Sphingomyelins	37506	LC/MS Pos Late	100002107	2168	703.575	9939941	6254-89-3			148652480	189502832	151933904	154794736	268158080	149932304	147387232	201102128	154592736	150322304	149422000	156237888
2804	palmitoyl-arachidonoyl-glycerol (16:0/20:4) [2]*	Lipid	Diacylglycerol	54958	LC/MS Pos Late	100010925	3015	634.54					18771456	1360031	14761090	16229708	15028478	16465241	15664921	14244490	12306709	14495923	15037967	14911436
2806	palmitoyl-docosahexaenoyl-glycerol (16:0/22:6) [1]*	Lipid	Diacylglycerol	57373	LC/MS Pos Late	100015618	2749	658.54					4310596	477389	5080074	4547661	5456644	5987084		5264951	4395366	6105954	3900297	7.71937e+06
2807	palmitoyl-docosahexaenoyl-glycerol (16:0/22:6) [2]*	Lipid	Diacylglycerol	57374	LC/MS Pos Late	100015619	2830	658.54					8400882		7388840	6473065	4597250	6268659	9147656	7.36046e+06	6450591	11365263	7.59153e+06	9268697
2798	palmitoyl-linolenoyl-glycerol (16:0/18:3) [2]*	Lipid	Diacylglycerol	54965	LC/MS Pos Late	100010939	2834	608.525					464962		227695	466634	347702	447864	609062	509080	875273	385206	404728
2796	palmitoyl-linoleoyl-glycerol (16:0/18:2) [1]*	Lipid	Diacylglycerol	52633	LC/MS Pos Late	100009052	3080	610.54	9543695			HMDB07103	4939609	192847	5271879	5656804	1626773	5477197	7280630	4153053	5358643	5182294	4231362	4696674
2797	palmitoyl-linoleoyl-glycerol (16:0/18:2) [2]*	Lipid	Diacylglycerol	52634	LC/MS Pos Late	100009055	3197	610.54					53958600	2.49545e+06	45469476	51280124	35373552	61753084	73409960	43204108	57586680	54412940	56073984	51011544
2794	palmitoyl-oleoyl-glycerol (16:0/18:1) [1]*	Lipid	Diacylglycerol	54943	LC/MS Pos Late	100010916	3562	612.556					1.85814e+06		1395963	2011173	1189145	1403512	2739107	1769202	1835989	2030836	1349898	1.76361e+06
2795	palmitoyl-oleoyl-glycerol (16:0/18:1) [2]*	Lipid	Diacylglycerol	54942	LC/MS Pos Late	100010917	3695	612.556					25691140	1.65369e+06	18743600	22035026	18669558	24221694	36431144	22605316	23549852	24242810	21756208	22076524
2791	palmitoyl-palmitoyl-glycerol (16:0/16:0) [2]*	Lipid	Diacylglycerol	54990	LC/MS Pos Late	100010948	3734	586.54					151179		130781			221949	349389	160568
1787	palmitoylcarnitine (C16)	Lipid	Fatty Acid Metabolism (Acyl Carnitine, Long Chain Saturated)	44681	LC/MS Pos Late	100000776	1425	400.342	461	6865-14-1	C02990	HMDB00222	202298	1434756	241325	169882	366039	172365	149965	623122	270244	132735	245650	150282
1859	palmitoylcholine	Lipid	Fatty Acid Metabolism (Acyl Choline)	52944	LC/MS Pos Late	100009233	1482	342.337	151731				228127	340305	357202	378203	337376	702914	260346	144661	349417	214419	340080	638069
4193	pantetheine	Cofactors and Vitamins	Pantothenate and CoA Metabolism	57555	LC/MS Neg	100001495	2765	277.123	439322	496-65-1	C00831		193848	100493	169965	158156	130594	151413	195006	83482	92324	105956	81526	126303
4191	pantothenate (Vitamin B5)	Cofactors and Vitamins	Pantothenate and CoA Metabolism	1508	LC/MS Neg	1024	1498.7	218.103	6613	137-08-6	C00864	HMDB00210	60073368	49290096	47649064	54723264	56088324	72919744	50078012	42215504	64561560	49032160	56946060	54980064
1440	pentadecanoate (15:0)	Lipid	Long Chain Saturated Fatty Acid	1361	LC/MS Neg	980	5521	241.217	13849	1002-84-2;10002-84-2	C16537	HMDB00826	68589400	137536624	61508436	63338128	63369844	83388472	94719120	92894640	113479824	82961536	85043088	71155880
5812	perfluorooctanesulfonate (PFOS)	Xenobiotics	Chemical	57564	LC/MS Polar	100010955	662	498.93	74483	1763-23-1	C18142	HMDB59586		195696	126315	139176	71030	159704	129427		184710	141186	152926	180933
181	phenol glucuronide	Amino Acid	Tyrosine Metabolism	52747	LC/MS Neg	100006679	1800	269.067	87235	17685-05-1		HMDB60014	162144		77428		144553		82395	109203	546168	60432	50766	55702
180	phenol sulfate	Amino Acid	Tyrosine Metabolism	32553	LC/MS Neg	100001510	2156	172.991	74426	937-34-8	C02180	HMDB60015	2991205	3027731	2956259	1764077	3300292	1457295	3.52976e+06	2181730	5199211	2908005	1208060	3051276
1131	phenylacetylglycine	Peptide	Acetylated Peptides	33945	LC/MS Neg	100001275	2375	192.067	68144	500-98-1	C05598	HMDB00821	3437128	3315568	3342794	3.88325e+06	1735768	2.08832e+06	2508992	917756	4756768	1452626	1780995	1233654
133	phenylalanine	Amino Acid	Phenylalanine Metabolism	64	LC/MS Pos Early	460	2878	166.086	6140	63-91-2	C00079	HMDB00159	1308619392	1390342400	1229560064	1205903104	1497594112	1257420416	1208021248	1347210496	1397518976	1035784448	1266210432	1278780800
869	phenylalanylalanine	Peptide	Dipeptide	41374	LC/MS Pos Early	100003589	2909	237.123	5488196	3918-87-4			369832	1968873	409667	373892	719816	340437	416059	335382	629221	382339	512405	494254
874	phenylalanylglycine	Peptide	Dipeptide	41370	LC/MS Pos Early	100003588	2898	223.108	98207	721-90-4		HMDB28995	778058	3262468	901330	765651	1090819	681557	697946	643714	1415555	864869	1209314	1027029
144	phenyllactate (PLA)	Amino Acid	Phenylalanine Metabolism	22130	LC/MS Polar	100000774	908	165.056	3848	828-01-3	C05607	HMDB00779	212431	305819	252455	320582	1362343	171500	381270	665235		159535	249389
4402	phenylpropionylglycine	Xenobiotics	Benzoate Metabolism	35434	LC/MS Neg	100001591	2945	206.082	152323	56613-60-6		HMDB00860	290421	51233	79500	57826	39790	19429		49861	131057	93147	56409	59284
143	phenylpyruvate	Amino Acid	Phenylalanine Metabolism	566	LC/MS Polar	241	845	163.04	997	156-06-9	C00166	HMDB00205						68550	155524	199423	451645			249413
1400	phosphate	Energy	Oxidative Phosphorylation	42109	LC/MS Neg	461	608	96.9696	1061	7664-38-2	C00009	HMDB01429	287667968	276727616	268261328	282322400	276578944	299684320	302501056	268468832	290905248	275655200	296395680	292364000
1178	phosphoenolpyruvate (PEP)	Carbohydrate	Glycolysis, Gluconeogenesis, and Pyruvate Metabolism	597	LC/MS Neg	463	587.3	166.975	1005	10526-80-4	C00074	HMDB00263	1.36298e+06	1343331	1189319	1278598	1540755	1241887	1215404	1627480	1196175	1420291	1227438	1160808
2141	phosphoethanolamine (PE)	Lipid	Phospholipid Metabolism	1600	LC/MS Neg	1026	638	140.012	1015	1071-23-4	C00346	HMDB00224	7243884	13531090	8628972	8896022	12287463	9090690	7802493	13314925	11538864	8872485	9246395	9604547
4194	phosphopantetheine	Cofactors and Vitamins	Pantothenate and CoA Metabolism	15504	LC/MS Neg	100000328	1597	357.089	987	NA	C01134	HMDB01416	8693410	4028389	6897229	7866295	8097556	6229573	5377484	3993360	2403270	3658408	4792721	4339234
2893	phytosphingosine	Lipid	Sphingolipid Synthesis	1510	LC/MS Pos Late	469	1367	318.3	122121	554-62-1	C12144	HMDB04610	687009	807054	671506	709719	1715467	460978	835181	1133859	587901	594598	574607	444497
266	picolinate	Amino Acid	Tryptophan Metabolism	1512	LC/MS Pos Early	1022	910	124.039	1018	98-98-6	C10164	HMDB02243	1370099	2268325	508510	466639	979890	642991	942545	931707	626513	833207	906839	991758
1603	pimelate (C7-DC)	Lipid	Fatty Acid, Dicarboxylate	15704	LC/MS Polar	100000101	2745	159.066	385	111-16-0	C02656	HMDB00857	364174	699194	157344		177609	191876	271347	683637	260765	234501	419349	159990
1831	pimeloylcarnitine/3-methyladipoylcarnitine (C7-DC)	Lipid	Fatty Acid Metabolism (Acyl Carnitine, Dicarboxylate)	53224	LC/MS Pos Early	100009407	2773	304.175					22329424	23069426	16607013	30474328	13199632	23560430	15032590	23827784	18280360	13951626	37027804	10410426
124	pipecolate	Amino Acid	Lysine Metabolism	1444	LC/MS Pos Early	1025	2200	130.086	849	4043-87-2	C00408	HMDB00070	14441931	13726779	14719583	11993219	17785892	16627846	11241480	16517731	12705308	12786908	13043776	12543759
469	prolylhydroxyproline	Amino Acid	Urea cycle; Arginine and Proline Metabolism	35127	LC/MS Pos Early	100001167	2128	229.118	11673055	18684-24-7		HMDB06695	1374628	1490952	771961	598654		1260062	1705716	2055806	1213773	1060603	1431665
450	proline	Amino Acid	Urea cycle; Arginine and Proline Metabolism	1898	LC/MS Pos Early	480	1603	116.071	145742	147-85-3	C00148	HMDB00162	949009344	1080728448	759162368	734616256	846794432	812475712	955534912	1400888960	766447744	621540224	818539968	719257408
895	prolylglycine	Peptide	Dipeptide	40703	LC/MS Pos Early	100003674	2136	173.092	6426709	2578-57-6		HMDB11178	2588177	3156520	2452756	1827491	3019867	2084588	1969993	3413824	2548646	1.88372e+06	2351385	1857815
1701	propionylcarnitine (C3)	Lipid	Fatty Acid Metabolism (also BCAA Metabolism)	32452	LC/MS Pos Early	100001162	2590	218.139	107738	17298-37-2	C03017	HMDB00824	4339619	7552551	7340391	4042157	31425922	3698347	3958982	15767570	3532727	5027808	4454449	2331843
1702	propionylglycine (C3)	Lipid	Fatty Acid Metabolism (also BCAA Metabolism)	31932	LC/MS Polar	100001150	1502.5	130.051	98681	21709-90-0		HMDB00783	285915	376107	413136	412272	609970	288649	278313	376521	267591	223725	519963	240409
2005	prostaglandin F2alpha	Lipid	Eicosanoid	19398	LC/MS Neg	100000574	4658	353.233	5280363	551-11-1	C00639	HMDB01139	133431	202903	170471	116011	52187	231014	81724	470666	295820	212490	371056	206911
4084	pseudouridine	Nucleotide	Pyrimidine Metabolism, Uracil containing	33442	LC/MS Pos Early	821	800	245.077	15047	1445-07-4	C02067	HMDB00767	615382	747972	694605	734299	559124	810119	430892	384127	884464	624979	594013	684505
4247	pterin	Cofactors and Vitamins	Pterin Metabolism	43023	LC/MS Pos Early	100004216	1805	164.057	73000	22363-60-4	C00715	HMDB00802	12850846	8816817	10937044	11809580	13446253	13022261	18496680	15068184	13008293	15854664	17205544	17405814
491	putrescine	Amino Acid	Polyamine Metabolism	1408	LC/MS Pos Early	49	3027	89.1073	1045	110-60-1	C00134	HMDB01414	597973	942148	448311	325360	749569	825594	634656	2131776	335170	730008	360548
4303	pyridoxal	Cofactors and Vitamins	Vitamin B6 Metabolism	1651	LC/MS Pos Early	491	2343	168.065	1050	65-22-5	C00250	HMDB01545	11587472	9280213	9910456	11073307	13479206	10563685	8041381	11744287	10696307	6392745	8037523	8626145
4302	pyridoxal phosphate	Cofactors and Vitamins	Vitamin B6 Metabolism	5331	LC/MS Neg	492	943	246.017	1051	41468-25-1	C00018	HMDB01491	239556	123396	164709	214768	326729	262501	187340	209959	216002	175892	195075	249574
4300	pyridoxamine	Cofactors and Vitamins	Vitamin B6 Metabolism	2150	LC/MS Pos Early	568	2975	169.097	1052	58052-48-5	C00534	HMDB01431	2564024	1606019	2.59797e+06	2858703	4609396	2768986	1952611	3.08487e+06	2486925	1658292	2028627	2214041
4301	pyridoxamine phosphate	Cofactors and Vitamins	Vitamin B6 Metabolism	3138	LC/MS Pos Early	493	1932	249.064	1053	529-96-4	C00647	HMDB01555	5121601	6109961	4857919	5543170	8255595	7194243	5522261	5616366	5144345	5.40135e+06	5469126	6.13973e+06
4304	pyridoxate	Cofactors and Vitamins	Vitamin B6 Metabolism	31555	LC/MS Neg	100001121	2185	182.046	6723	82-82-6	C00847	HMDB00017	8.12456e+06	8786964	6949503	6941491	8817141	9088548	7204783	7434224	7.56826e+06	5036273	6563025	5555847
52	pyroglutamine*	Amino Acid	Glutamate Metabolism	46225	LC/MS Pos Early	100001540	1900	129.066	134508	2353-44-8			4.1542e+06	3301497	6094364	4352960	7.75493e+06	4648331	2838136	4238374	6606859	3522182	3432767	3.8878e+06
1179	pyruvate	Carbohydrate	Glycolysis, Gluconeogenesis, and Pyruvate Metabolism	48990	LC/MS Polar	823	1083	87.0088	1060	127-17-3	C00022	HMDB00243	1462570	481975	1053137	1061775	1217846	1185512	1286093	1123825	1095685	1536998	896173	727191
4290	retinal	Cofactors and Vitamins	Vitamin A Metabolism	40807	LC/MS Pos Late	100004088	1666	285.221	638015		C00376	HMDB01358	1054044	3008534	1198679	1423297	2247079	1260409	802408	1989236	1569185	1093779	1106317	1090206
4282	retinol (Vitamin A)	Cofactors and Vitamins	Vitamin A Metabolism	1806	LC/MS Pos Late	498	1636	269.226	445354	68-26-8	C00473	HMDB00305	52848112	522190912	51253276	65452372	94284992	73664664	42772828	48178624	63924836	38717400	48371384	44827980
1202	ribitol	Carbohydrate	Pentose Metabolism	15772	LC/MS Polar	100000406	1789.6	151.061	6912	488-81-3	C00474	HMDB00508	5838112	5571346	2615532	2698117	4483209	3987343	2.03524e+06	1938898	2151473	2679505	4952748	3.79266e+06
4187	riboflavin (Vitamin B2)	Cofactors and Vitamins	Riboflavin Metabolism	1827	LC/MS Pos Early	500	2292	377.146	493570	83-88-5	C00255	HMDB00244	2932696	2567134	3494827	3.39557e+06	6175861	3686875	3.17938e+06	3329281	3066595	3893563	3.68053e+06	4601865
1201	ribose	Carbohydrate	Pentose Metabolism	1471	LC/MS Polar	914	1508.2	195.051	5779	50-69-1	C00121	HMDB00283	78378960	58907960	86106680	92238264	89398544	81966520	100816352	93504736	114933016	101904080	122462720	100428408
1195	ribose 1-phosphate	Carbohydrate	Pentose Phosphate Pathway	1763	LC/MS Polar	219	4025	229.012	439236	50-99-7;58459-37-3	C00620	HMDB01489	10357053	5397075	12761312	8611709	9002987	7902092	6016242	4786301	6080302	5427065	6274411	4691294
1227	ribulonate/xylulonate/lyxonate*	Carbohydrate	Pentose Metabolism	61858	LC/MS Polar	100019968	2350	165.041					141239008	176075616	123385280	152572800	22191698	254842544	123926544	126687736	230471200	175342560	243492480	147549008
1204	ribulose/xylulose	Carbohydrate	Pentose Metabolism	48340	LC/MS Polar	100006122	1400	149.046					5.33294e+06	2854498	4801436	5.47925e+06	4298308	5039974	6651010	6516290	6220052	6478999	7000934	5773135
544	S-(1,2-dicarboxyethyl)glutathione	Amino Acid	Glutathione Metabolism	63009	LC/MS Neg	100020967	543	422.087	9802383	1115-52-2			2228383	896038	3487307	2271916	1404501	1.04735e+06	693218	1498303	864571	584052	756931	892304
5765	S-(3-hydroxypropyl)mercapturic acid (HPMA)	Xenobiotics	Chemical	44552	LC/MS Neg	100004568	1576	220.065	3371179	23127-40-4			86034	44875	126536	108538		84350	85720		219375	72845	85605	66609
60	S-1-pyrroline-5-carboxylate	Amino Acid	Glutamate Metabolism	42370	LC/MS Pos Early	35	1528	114.055	1196	2906-39-0	C04322	HMDB01301	22648968	19800672	27267036	29353832	32313668	19995850	18438576	23416584	14957464	12845941	17144922	16643536
401	S-adenosylhomocysteine (SAH)	Amino Acid	Methionine, Cysteine, SAM and Taurine Metabolism	42382	LC/MS Neg	197	1832.4	383.114	439155	979-92-0	C00021	HMDB00939	7572537	6351457	7718279	7625572	5673037	7788411	6531552	6839429	5402807	6715295	8.03039e+06	5413533
400	S-adenosylmethionine (SAM)	Amino Acid	Methionine, Cysteine, SAM and Taurine Metabolism	15915	LC/MS Pos Early	1263	3002	399.144	34756	24346-00-7;86867-01-8;86867-0108	C00019	HMDB01185	5635597	3499698	3962922	4310210	2628481	3191281	4564220	6090812	4511249	2520953	3308853	3881471
529	S-lactoylglutathione	Amino Acid	Glutathione Metabolism	15731	LC/MS Neg	1343	1248	378.098	440018	54398-03-7	C03451	HMDB01066	625173	39131	529695	506958	331134	694623	526562	803809	462703	598146	524345
412	S-methylcysteine	Amino Acid	Methionine, Cysteine, SAM and Taurine Metabolism	39592	LC/MS Pos Early	100002749	1955	119.016	24417	1187-84-4		HMDB02108	908498	2937870	908062	842218	831305	1403499	942023	1556438	1489276	817377	967338	1067171
528	S-methylglutathione	Amino Acid	Glutathione Metabolism	33944	LC/MS Pos Early	100001259	2200	322.107	3605667	2922-56-7	C11347		14424909	12685863	14035776	12350624	8665296	12919822	10014247	18667462	6354957	8837171	9370714	6357289
393	S-methylmethionine	Amino Acid	Methionine, Cysteine, SAM and Taurine Metabolism	38127	LC/MS Pos Early	100002183	2555	164.074	458	3493-12-07	C05319	HMDB38670		267419	302145		352335	257170	66153	622333	185619	154209		128847
115	saccharopine	Amino Acid	Lysine Metabolism	1495	LC/MS Pos Early	392	2530	277.139	160556	997-68-2	C00449	HMDB00279	29120930	26809490	17888314	13273149	26438588	13846699	43326592	77957080	10326411	19489124	16834510	13969665
4	sarcosine	Amino Acid	Glycine, Serine and Threonine Metabolism	1516	LC/MS Pos Early	1023	1280	90.055	1088	107-97-1	C00213	HMDB00271	8696768	9543273	4908100	4563702	3789533	3783026	8341778	30400256	2127966	9091786	9433176	3101437
1226	sedoheptulose	Carbohydrate	Pentose Metabolism	53237	LC/MS Polar	100002619	2255	209.067	5459879	3019-74-7		HMDB03219	94323344	61968300	88465392	86955808	45089112	61808304	62010872	57361592	81803776	79248520	91432512	78481840
1197	sedoheptulose-7-phosphate	Carbohydrate	Pentose Phosphate Pathway	35649	LC/MS Neg	100001628	599.6	289.033	616	2646-35-7	C05382	HMDB01068	5.07526e+06	7669414	5118057	4700114	3310137	4815466	4257820	2885518	3927582	4542852	4.07287e+06	4705579
9	serine	Amino Acid	Glycine, Serine and Threonine Metabolism	1648	LC/MS Pos Early	503	1239	106.05	5951	56-45-1	C00065	HMDB00187	226620624	249155120	203264208	202276112	249243056	211867776	202061776	209948752	254182944	169988416	206186672	207082768
271	serotonin	Amino Acid	Tryptophan Metabolism	2342	LC/MS Pos Early	504	2550	177.102	5202	153-98-0	C00780	HMDB00259	349243	219797	289627	383159	144016	487011	767157	249137	464884	467722	375416	364561
499	spermidine	Amino Acid	Polyamine Metabolism	485	LC/MS Pos Early	50	3355	146.165	1102	124-20-9	C00315	HMDB01257	9960871	9478251	8443999	6996614	6732944	12210037	9449604	13933573	7.56828e+06	10677404	12697732	6.9621e+06
506	spermine	Amino Acid	Polyamine Metabolism	603	LC/MS Pos Late	507	758	203.223	1103	71-44-3	C00750	HMDB01256	116782	86412	143591	115989	200739	143720	102281	131924	166672	119277	163690	90720
2892	sphingadienine	Lipid	Sphingolipid Synthesis	57426	LC/MS Pos Late	100015643	1350	298.274	6449795	25696-03-1			3876387	2033518	3621409	3740003	4210256	3870774	4529371	5111754	3263798	3.5051e+06	4.169e+06	4799164
2890	sphinganine	Lipid	Sphingolipid Synthesis	17769	LC/MS Pos Late	313	1413	302.305	3126	3102-56-5	C00836	HMDB00269	2821345	3055083	2.7929e+06	3091538	3825597	2456675	2799172	4659148	3.68465e+06	2772123	2.74221e+06	2635111
2997	sphingomyelin (d17:1/16:0, d18:1/15:0, d16:1/17:0)*	Lipid	Sphingomyelins	52433	LC/MS Pos Late	100006314	2082	689.559		121999-58-4			5926496	7517071	6260980	6.20885e+06	14945414	5868404	5.64066e+06	5461728	4296454	5570732	4600850	6778822
2983	sphingomyelin (d18:0/18:0, d19:0/17:0)*	Lipid	Dihydrosphingomyelins	57473	LC/MS Pos Late	100009027	2500	733.622				HMDB12087	3131021	4458052	3843749	3859198	6533032	3054442	3.68286e+06	3232460	5435571	3813609	3416817	3522103
2984	sphingomyelin (d18:0/20:0, d16:0/22:0)*	Lipid	Dihydrosphingomyelins	57476	LC/MS Pos Late	100015786	2850	761.653					615166	821055	790942	855924	979577	665275	822567	711885	1171390	1127429	841635	828962
2995	sphingomyelin (d18:1/14:0, d16:1/16:0)*	Lipid	Sphingomyelins	42463	LC/MS Pos Late	100004328	1998	675.544	11433862			HMDB12097	1838111	2092811	1439772	1.76372e+06	4228139	1.6546e+06	1514966	2117576	1154444	1750246	1363808	1.72203e+06
3000	sphingomyelin (d18:1/17:0, d17:1/18:0, d19:1/16:0)	Lipid	Sphingomyelins	52615	LC/MS Pos Late	100008920	2350	717.591		121999-64-2			3188583	4568040	3.80907e+06	4073965	7555091	3668860	3192358	4504076	4043753	3.71702e+06	3501320	3878214
3001	sphingomyelin (d18:1/18:1, d18:2/18:0)	Lipid	Sphingomyelins	37529	LC/MS Pos Late	100002106	2167	729.591	6443882	108392-10-5		HMDB12101	1258273	1854330	1104037	1564674	2592500	1526266	1331939	2387003	1420279	1545932	1269461	1.80233e+06
3002	sphingomyelin (d18:1/19:0, d19:1/18:0)*	Lipid	Sphingomyelins	57475	LC/MS Pos Late	100015787	2550	745.622					5771419	6.91139e+06	7.45583e+06	6.90454e+06	6.71513e+06	6536489	7.92306e+06	5387999	7127681	8885849	7.60096e+06	10805443
3003	sphingomyelin (d18:1/20:0, d16:1/22:0)*	Lipid	Sphingomyelins	48490	LC/MS Pos Late	100006290	2800	759.638				HMDB12102	53974204	64521008	65926872	66601672	50232216	57940624	70024384	50311500	78419064	83312400	76505600	89887056
3004	sphingomyelin (d18:1/20:1, d18:2/20:0)*	Lipid	Sphingomyelins	48491	LC/MS Pos Late	100006292	2450	757.622		222403-67-0			1803357	2847836	1947401	2023154	1579724	2146777	2369854	1406145	1752470	2760468	2439020	3197247
3006	sphingomyelin (d18:1/21:0, d17:1/22:0, d16:1/23:0)*	Lipid	Sphingomyelins	52495	LC/MS Pos Late	100009025	3000	773.653					20353884	18271820	21954260	26496624	13016456	29583300	27213676	12596829	22639456	26362090	26995922	35339144
3008	sphingomyelin (d18:1/22:1, d18:2/22:0, d16:1/24:1)*	Lipid	Sphingomyelins	48493	LC/MS Pos Late	100006295	2775	785.653				HMDB12104	47453864	50024680	45901768	54243640	25081834	52815316	52969716	31427632	56447728	61567240	62021612	66420036
3009	sphingomyelin (d18:1/22:2, d18:2/22:1, d16:1/24:2)*	Lipid	Sphingomyelins	57477	LC/MS Pos Late	100006296	2350	783.638					1628517	1804794	1.55781e+06	1472355	882180	1401301	1.52085e+06	1335010	1676278	1931050	1525703	1896857
3011	sphingomyelin (d18:1/24:1, d18:2/24:0)*	Lipid	Sphingomyelins	47153	LC/MS Pos Late	100005986	3200	813.684		94359-13-4		HMDB12107	266689520	352272800	244048912	254237008	357683488	275032800	170712112	439640864	254106512	225163584	216886128	225985392
3013	sphingomyelin (d18:1/25:0, d19:0/24:1, d20:1/23:0, d19:1/24:0)*	Lipid	Sphingomyelins	57478	LC/MS Pos Late	100015792	3500	829.716					909491	1062224	882778	988237	1457198	988115	885636	700987	1110614	859435	951327	946433
2999	sphingomyelin (d18:2/16:0, d18:1/16:1)*	Lipid	Sphingomyelins	42459	LC/MS Pos Late	100004329	2002	701.559					2783899	4437210	3.17975e+06	3069768	4957122	3003462	2695832	3944488	3038930	3.39181e+06	3273311	3685083
3007	sphingomyelin (d18:2/21:0, d16:2/23:0)*	Lipid	Sphingomyelins	57480	LC/MS Pos Late	100015790	2500	771.638					2087926	1940796	1772290	2524993	810467	2560205	2194992		1779155	3045828	2057243	3314202
3010	sphingomyelin (d18:2/23:0, d18:1/23:1, d17:1/24:1)*	Lipid	Sphingomyelins	52435	LC/MS Pos Late	100008956	3000	799.669					15103286	16090631	13084129	15638691	18023744	16533516	12741488	16656108	12061310	13820243	12347256	15714734
2992	sphingomyelin (d18:2/23:1)*	Lipid	Sphingomyelins	57482	LC/MS Pos Late	100015791	2500	797.653					1082600	1120245	638767	1061140	1052415	1123364	632339	1362385	748126	1121300	853767	1175936
3012	sphingomyelin (d18:2/24:1, d18:1/24:2)*	Lipid	Sphingomyelins	52437	LC/MS Pos Late	100008957	2750	811.669					24224020	32277586	21942440	24531412	30183152	24807796	18709290	39949036	23112294	20878128	20276592	22994400
3041	sphingosine	Lipid	Sphingosines	17747	LC/MS Pos Late	297	1393	300.29	5353955	123-78-4	C00319	HMDB00252	13857137	8606836	12319979	13305220	17649866	11142628	11468753	17055116	13139136	12404722	12025560	11917236
4869	stachydrine	Xenobiotics	Food Component/Plant	34384	LC/MS Pos Early	100001296	1440	144.102	115244	4136-37-2	C10172	HMDB04827	1131047	2116081	1634455	355921	2853179	1278329	705311	1282606	7438670	759161	1466189	1140756
1445	stearate (18:0)	Lipid	Long Chain Saturated Fatty Acid	1358	LC/MS Neg	439	5872	283.264	5281	57-11-4	C01530	HMDB00827	2078004864	7210022400	1837512960	1907324288	2414625536	2616144640	2478983168	2898472960	4185387264	2600976128	2950380544	2172034304
1488	stearidonate (18:4n3)	Lipid	Long Chain Polyunsaturated Fatty Acid (n3 and n6)	33969	LC/MS Neg	100001229	5395	275.202	5312508	111174-40-4	C16300	HMDB06547	8976724	27562942	9549813	10334051	5346532	14884833	19310988	8672832	27642572	15753938	15867442	15441037
2068	stearoyl ethanolamide	Lipid	Endocannabinoid	38625	LC/MS Pos Late	100002254	1787	328.321	27902	111-57-9		HMDB13078	3855671	6961004	4444693	4328054	6500746	4239077	3060606	3941216	3285214	4.0715e+06	3838480	4023045
2987	stearoyl sphingomyelin (d18:1/18:0)	Lipid	Sphingomyelins	19503	LC/MS Pos Late	1538	2450	731.606	6453725	85187-10-6;85187-10-6	C00550	HMDB01348	29857580	38987588	27755566	29779964	50489016	30652060	30700548	35277344	32397712	33157202	32245146	36740724
2827	stearoyl-arachidonoyl-glycerol (18:0/20:4) [1]*	Lipid	Diacylglycerol	57450	LC/MS Pos Late	100010949	3404	662.572					6128229	703118	4.05229e+06	7956772	5406789	6655776	10831744	8863996	7441646	7437224	5661420	6535103
2828	stearoyl-arachidonoyl-glycerol (18:0/20:4) [2]*	Lipid	Diacylglycerol	57449	LC/MS Pos Late	100010950	3522	662.572					19274420	793901	18023048	23832170	20529372	22309178	17995552	17930724	24953142	19929064	16134474	20230052
2834	stearoyl-docosahexaenoyl-glycerol (18:0/22:6) [2]*	Lipid	Diacylglycerol	57368	LC/MS Pos Late	100015617	3256	686.572					3829729		4301940	4420613	3974980	3863507	3402537	3474783	4934873	4725337	3979387	4884845
1789	stearoylcarnitine (C18)	Lipid	Fatty Acid Metabolism (Acyl Carnitine, Long Chain Saturated)	34409	LC/MS Pos Late	100001391	1485	428.373	6426855	18822-91-8		HMDB00848	330455	3033179	411092	255452	781465	368172	320646	970327	552066	248182	503247	189290
1866	stearoylcholine*	Lipid	Fatty Acid Metabolism (Acyl Choline)	57464	LC/MS Pos Late	100015759	1520	370.368					114725	218486	126423	182093	190951	249348	139878		193947	97178	214829	360858
1606	suberate (C8-DC)	Lipid	Fatty Acid, Dicarboxylate	15730	LC/MS Polar	100000016	2577.6	173.082	10457	505-48-6	C08278	HMDB00893	509457	2702207	488831	354821	678124	607012	399920	978994	845355	536162	538328	401208
1381	succinylcarnitine (C4-DC)	Energy	TCA Cycle	37058	LC/MS Pos Early	100001948	2291	262.128	71464481	256928-74-2		HMDB61717	4.09425e+06	3292118	8447328	6978840	6364474	4017412	7794317	14850874	3231257	7514166	2603564	5391712
1262	sucrose	Carbohydrate	Disaccharides and Oligosaccharides	1519	LC/MS Polar	935	3092	387.114	5988	57-50-1	C00089	HMDB00258	1129604	1099383	946047	900148	826114	796283	1139188	753615	1102942	1053774	911939	558379
5714	sulfate*	Xenobiotics	Chemical	46960	LC/MS Neg	100002528	616	96.9601	1118	14808-79-8	C00059	HMDB01448	11003060	7.65217e+06	8355926	9906759	14201301	11299105	10626843	15508084	11044318	13654506	10590917	12296250
4878	tartarate	Xenobiotics	Food Component/Plant	15336	LC/MS Polar	100000295	3500	149.009	444305	87-69-4;6106-24-7	C00898	HMDB00956	1967522	998130	2137428	1994017	853339	1628447	3055569	4875923	3265908	1349386	2621069	976717
5004	tartronate (hydroxymalonate)	Xenobiotics	Food Component/Plant	20693	LC/MS Neg	100000840	610	118.999	45	80-69-3	C02287	HMDB35227	321609	99777	164726	229578	243782	422976	562898	572230	731405	769197	715628	809283
426	taurine	Amino Acid	Methionine, Cysteine, SAM and Taurine Metabolism	2125	LC/MS Neg	512	690	124.007	1123	107-35-7	C00245	HMDB00251	358087040	456826016	357421952	185628464	402721056	617411328	535956224	383825952	94022576	573889792	489300224	284626816
3334	tauro-beta-muricholate	Lipid	Primary Bile Acid Metabolism	33983	LC/MS Neg	100001250	4774	514.284	168408	25696-60-0		HMDB00932	166489184	53254636	107229192	157736400	254189808	66481492	194100480	170267712	853029120	508831520	89498456	99665640
3330	taurochenodeoxycholate	Lipid	Primary Bile Acid Metabolism	18494	LC/MS Neg	1629	5250	498.289	387316	6009-98-9	C05465	HMDB00951	18250964	8032865	14358247	18125812	13707981	11275240	36643344	32889514	66101004	77137568	12410289	16840398
3408	taurochenodeoxycholic acid (7 or 27)-sulfate	Lipid	Secondary Bile Acid Metabolism	52976	LC/MS Neg	100006643	4928	288.62					369606	193906	185865	244626		617116	1159639		688591	2178042	383530	618619
3323	taurocholate	Lipid	Primary Bile Acid Metabolism	18497	LC/MS Neg	1648	5150	514.284	6675	145-42-6	C05122	HMDB00036	327449216	165451264	299471200	442684864	357197024	272396800	405358240	257867392	993817856	782124672	266538992	275203168
434	taurocyamine	Amino Acid	Methionine, Cysteine, SAM and Taurine Metabolism	35117	LC/MS Neg	100001418	734	166.029	68340	543-18-0	C01959	HMDB03584	420435	328803	334224	690286	1.88158e+06	487037	412942	869879	790455	620332	672163	539095
3355	taurodeoxycholate	Lipid	Secondary Bile Acid Metabolism	12261	LC/MS Neg	1668	5257.4	498.289	2733768	207737-97-1	C05463	HMDB00896	40727200	72296848	72861104	105589816	47884468	28077234	32798942	17238814	309374720	79890456	59726788	19610572
3393	taurohyocholate*	Lipid	Secondary Bile Acid Metabolism	42603	LC/MS Neg	100004084	5000	514.284					986170	222201	718716	913496	391007	499177	1420744	942172		4685579	1241871	2.75968e+06
3395	taurohyodeoxycholic acid	Lipid	Secondary Bile Acid Metabolism	43588	LC/MS Neg	100003869	5073	498.289	119046	38411-85-7			2342607		5702152	5974158	7.80321e+06		4964189	916885	26927634	12202764	875257	1270986
3367	taurolithocholate	Lipid	Secondary Bile Acid Metabolism	31889	LC/MS Neg	100001065	5345	482.295	10595	516-90-5	C02592	HMDB00722	266370	954732	814918	726761	515564	154613	536347	690533	4389558	1144177	734557	192545
3384	tauroursodeoxycholate	Lipid	Secondary Bile Acid Metabolism	39378	LC/MS Neg	100002912	5025	498.289	9848818	14605-22-2		HMDB00874	37928880	12889758	20116124	33895992	10784758	12976252	38844832	19182920	130141136	100940824	13317612	20744212
1481	tetradecadienoate (14:2)*	Lipid	Long Chain Polyunsaturated Fatty Acid (n3 and n6)	62850	LC/MS Neg	100020343	5292	223.17	5312409	39039-37-7		HMDB00560	2260126	6082945	2634734	2310609	5080674	2759556	2117472	2425557	3809188	1987440	2534650	3207275
1621	tetradecanedioate (C14)	Lipid	Fatty Acid, Dicarboxylate	35669	LC/MS Neg	100001613	3985	257.176	13185	821-38-5		HMDB00872	292445	754896	330331	301091	403272	349737	387810	463260	326366	301561	276105	342391
4273	thiamin (Vitamin B1)	Cofactors and Vitamins	Thiamine Metabolism	5341	LC/MS Pos Early	873	3050	265.112	1130	59-43-8	C00378	HMDB00235	48022600	47240668	45332864	47680600	40313360	54959896	39181460	44948072	52637164	33219154	49490956	45030336
4275	thiamin diphosphate	Cofactors and Vitamins	Thiamine Metabolism	35670	LC/MS Neg	522	1195.1	423.03	1132	154-87-0	C00068	HMDB01372	353904		287665	290355		243043	376129	162484		129964	312467	520802
4274	thiamin monophosphate	Cofactors and Vitamins	Thiamine Metabolism	15798	LC/MS Pos Early	523	2378	345.078	3382778	532-40-1	C01081	HMDB02666	7331134	9017961	8.29519e+06	9322646	8730051	7.06833e+06	6980310	5448894	7.36845e+06	7237652	6446358	8531255
5857	thioproline	Xenobiotics	Chemical	53231	LC/MS Pos Early	100009232	1250	134.027	93176	34592-47-4			15559672	77067832	15563930	18182372	20520916	13336485	14998204	17245160	9325954	10858635	13741728	12826509
4207	threonate	Cofactors and Vitamins	Ascorbate and Aldarate Metabolism	27738	LC/MS Polar	100001022	2384	135.03	151152	70753-61-6	C01620	HMDB00943	62810704	47897188	70357960	83287152	54783712	59223196	77129744	60368784	81828000	102629952	91590168	86451960
16	threonine	Amino Acid	Glycine, Serine and Threonine Metabolism	1284	LC/MS Pos Early	564	1514	120.066	6288	72-19-5	C00188	HMDB00167	538448192	673972928	497413856	520669216	581050496	509886752	511843392	522704352	578785792	433148032	541191488	502965312
4134	thymidine	Nucleotide	Pyrimidine Metabolism, Thymine containing	2183	LC/MS Neg	872	1963.7	241.083	5789	50-89-5	C00214	HMDB00273	961899	1442823	1451371	1264826	3980864	1098835	852218	2577152	1575294	1152162	945411	1.00434e+06
4137	thymine	Nucleotide	Pyrimidine Metabolism, Thymine containing	604	LC/MS Neg	882	1654	125.036	1135	65-71-4	C00178	HMDB00262	277567	205674	208266	269099	185400	273281	277402	283857	311561	216513	262043	262039
360	tiglyl carnitine (C5)	Amino Acid	Leucine, Isoleucine and Valine Metabolism	35428	LC/MS Pos Early	100001597	2962	244.154	22833596	64191-86-2		HMDB02366	286689	1293585	366559		1226321	402787	315912	1177486	391939	279200	430292	215986
467	hydroxyproline	Amino Acid	Urea cycle; Arginine and Proline Metabolism	32306	LC/MS Pos Early	1001	1064	132.065	5810	51-35-4	C01157	HMDB00725	59256956	74451160	57607576	36523476	76916384	23325632	106039528	207619536	33254158	88782392	57246560	30416010
1390	tricarballylate	Energy	TCA Cycle	15729	LC/MS Neg	2053	578	175.025	14925	99-14-9	C19806	HMDB31193	70699	484481	82744	86562					69948		107431	39951
2989	tricosanoyl sphingomyelin (d18:1/23:0)*	Lipid	Sphingomyelins	52436	LC/MS Pos Late	100008955	3350	801.684				HMDB12105	25788810	37864356	34754304	37398432	66742560	30234848	29800680	40011244	33154088	27153696	27742252	33290752
4179	trigonelline (N'-methylnicotinate)	Cofactors and Vitamins	Nicotinate and Nicotinamide Metabolism	32401	LC/MS Pos Early	100001092	1388	138.055	5570	535-83-1	C01004	HMDB00875	2932451	2198527	4608965	2072395	2965119	4331660	1919302	1784763	5.26306e+06	3760127	2740205	2304204
2146	trimethylamine N-oxide	Lipid	Phospholipid Metabolism	40406	LC/MS Pos Early	100003397	2100	76.0757	1145	1184-78-7	C01104	HMDB00925	517835	2864608	1749118	880880	2042395	1023668	2461480	1487056	1453114	1207246	1508516	311758
240	tryptophan	Amino Acid	Tryptophan Metabolism	54	LC/MS Pos Early	565	2986	205.097	6305	73-22-3	C00078	HMDB00929	141008800	146791104	137012128	131177088	163857504	151084272	143928032	165356976	159392800	109624208	147877168	140298480
155	tyrosine	Amino Acid	Tyrosine Metabolism	1299	LC/MS Pos Early	815	2430	182.081	6057	60-18-4	C00082	HMDB00158	308019264	355299840	246540048	257603296	353139616	297559328	293442976	334453632	335910144	325090176	282159680	259447296
963	tyrosylglycine	Peptide	Dipeptide	41375	LC/MS Neg	100003598	1635	237.088	259323	673-05-5		HMDB29105	281146	617883	234776	268279	360428	178490	207276	284007	385314	267218	323839	249995
1319	UDP-galactose	Carbohydrate	Nucleotide Sugar	15860	LC/MS Polar	100000298	4000	565.048	18068	2956-16-3;91183-98-1;137868-52-1	C00052	HMDB00302	7.27381e+06	6635498	9260752	7.4717e+06	3966551	6.82506e+06	6807805	6.71266e+06	7426246	6806656	7853697	5879826
1315	UDP-glucose	Carbohydrate	Nucleotide Sugar	32344	LC/MS Polar	1096	3950	565.048	8629	117756-22-6	C00029	HMDB00286	6521221	12205481	6422747	9446847	769860	5089553	8168420	3444084	11193528	6198991	5264510	3889279
1320	UDP-glucuronate	Carbohydrate	Nucleotide Sugar	2763	LC/MS Neg	1097	588	579.027	17473	28053-08-9;63700-19-6	C00167	HMDB00935	108230	79896	197105	64487			118951		104094	222481	80876	77335
1327	UDP-N-acetylglucosamine/galactosamine	Carbohydrate	Nucleotide Sugar	46148	LC/MS Polar	100002957	3665	606.074					30104120	22611384	25578468	27432594	11244811	25950004	19356170	30399372	26759924	22407784	19130724	23606084
4083	uracil	Nucleotide	Pyrimidine Metabolism, Uracil containing	605	LC/MS Pos Early	825	827	113.035	1174	66-22-8	C00106	HMDB00300	19013394	25062104	17402104	20212580	24417356	39047080	18595044	32565986	27127984	26962868	29986410	32738580
3995	urate	Nucleotide	Purine Metabolism, (Hypo)Xanthine/Inosine containing	1604	LC/MS Pos Early	1134	776	169.036	1175	69-93-2;120K5305	C00366	HMDB00289	1085423	762624	1094607	1175644	752012	1269830	868411	1251922	1749840	1066798	879875	952290
440	urea	Amino Acid	Urea cycle; Arginine and Proline Metabolism	1670	LC/MS Pos Early	533	700	121.072	1176	57-13-6	C00086	HMDB00294	60897856	74332488	69143776	61500332	55803728	50819892	47172008	58570512	50302272	45967696	44802956	40197308
4082	uridine	Nucleotide	Pyrimidine Metabolism, Uracil containing	606	LC/MS Neg	535	1457.6	243.062	6029	58-96-8	C00299	HMDB00296	185847216	124576056	147258880	142478560	171538320	150428848	148035216	159874400	122995696	123799536	133558336	144906512
4079	uridine 3'-monophosphate (3'-UMP)	Nucleotide	Pyrimidine Metabolism, Uracil containing	39764	LC/MS Polar	106	3800	323.029	101543	35170-0-7;35170-03-7	C01368		2984019	20523480	3012113	3.23017e+06	2313446	2496674	2646709	3248940	3859133	2553205	3.26161e+06	2540671
4076	uridine 5'-diphosphate (UDP)	Nucleotide	Pyrimidine Metabolism, Uracil containing	5345	LC/MS Neg	870	599.5	402.995	6031	21931-53-3	C00015	HMDB00295	438525	115467	586202	453855	380845	307552	381262	325321	216879	354141	413305	345110
4077	UMP	Nucleotide	Pyrimidine Metabolism, Uracil containing	2856	LC/MS Polar	869	4150	323.029	6030	3387-36-8	C00105	HMDB00288	4411153	2674811	5684285	5577022	1775029	3601911	2949069	5196080	5490760	3477093	3632093	1872610
4081	uridine-2',3'-cyclic monophosphate	Nucleotide	Pyrimidine Metabolism, Uracil containing	37137	LC/MS Neg	75	1090	305.018	439715	40632-52-8	C02355	HMDB11640	125522	3979023	96022	178457	143038	244261	204409	77486	161902	171088	233600	260341
3412	ursocholate	Lipid	Secondary Bile Acid Metabolism	57573	LC/MS Neg	100002913	4648	407.28		2955-27-3			1.87515e+06	1280113	929350	1.11824e+06	1559729	647660	1117589	676349	33586720	4264590	3851044	1036654
3370	ursodeoxycholate	Lipid	Secondary Bile Acid Metabolism	1605	LC/MS Neg	1135	5055	391.285	31401	128-13-2	C07880	HMDB00946	17818414	8967888	13709914	21333870	1697482	17467916	27203544	10188035	42080928	56328064	15227041	26281440
1729	valerylglycine (C5)	Lipid	Fatty Acid Metabolism (Acyl Glycine)	36768	LC/MS Neg	100001451	2071	158.082	4737557	24003-66-5		HMDB00927	1009838	936055	830293	845110	1459823	1038156	757189	772169	805400	538227	1172696	990804
372	valine	Amino Acid	Leucine, Isoleucine and Valine Metabolism	1649	LC/MS Pos Early	566	2479	118.086	6287	72-18-4	C00183	HMDB00883	773055872	922133440	733019392	759732288	930445376	785277376	709352320	843159552	881485248	631138176	866414208	800271296
980	valylglutamine	Peptide	Dipeptide	42079	LC/MS Pos Early	100003640	2295	246.145	5253209	42854-54-6		HMDB29125	219248	1441380	306605	315275	424825	350495	375896	228623	622508	390110	686452	441537
981	valylglycine	Peptide	Dipeptide	40475	LC/MS Pos Early	100003641	2444	175.108	136487	686-43-1		HMDB29127	3.62814e+06	9566591	3733860	3364129	6553315	3168511	3087346	3158006	6093061	3.39133e+06	4437245	3.97354e+06
984	valylleucine	Peptide	Dipeptide	39994	LC/MS Pos Early	100003210	3138	231.17	352039	22906-55-4		HMDB29131	219677	705033	276329	268796	492584	349793	264909			310508	452595	301470
3986	xanthine	Nucleotide	Purine Metabolism, (Hypo)Xanthine/Inosine containing	3147	LC/MS Polar	1004	2023	151.026	1188	69-89-6	C00385	HMDB00292	574786048	636752128	571710720	600214208	610862400	588476160	560801280	624482112	627674880	581631616	614180096	556740160
3988	xanthosine	Nucleotide	Purine Metabolism, (Hypo)Xanthine/Inosine containing	15136	LC/MS Neg	100000299	1075	283.068	64959	146-80-5	C01762	HMDB00299	8312485	7733789	8220634	8965756	7305502	12327748	5.9042e+06	4575542	8617029	6678071	10316167	9187186
