# Supplementary material for: Mitochondrial uncoupler BAM15 reverses diet-induced obesity and insulin resistance in mice
Source: Nat Commun. 2020 May 14;11:2397. doi: 10.1038/s41467-020-16298-2 (PMC7224297; doi:10.1038/s41467-020-16298-2)
Supplement: Supplementary file 5 — Source Data [file 41467_2020_16298_MOESM5_ESM.xlsx]

## Sheet: Figure 1
Figure 1 b
	BAM15 (OCR % of basal)														DNP (OCR % of basal)
[drug] µM	experiment 1			experiment 2				experiment 3			experiment 4				experiment 1			experiment 2				experiment 3			experiment 4
0	98.1809	98.7335	98.0313	105.787	103.983	103.354	triplc. only	96.8412	97.5462	95.5556	101.04	95.0983	97.6533	99.2789	98.1809	98.7335	98.0313	105.787	103.983	103.354	triplc. only	96.8412	97.5462	95.5556	101.04	95.0983	97.6533	99.2789
0.1	dose not tested in exp 1			119.613	135.914	111.133	triplc. only	97.9478	100.05	99.9833	102.469	103.26	duplc. only		no data for exp 1			106.191	105.656	106.448	triplc. only	98.7584	95.3178	97.4075	98.7336	97.9577	duplc. only
0.3	108.701	104.338	duplc. only	157.938	143.874	159.205	146.07	99.4728	99.6598	99.0002	108.22	106.74	108.939	104.735	99.4599	100.416	duplc. only	104.804	107.704	107.329	105.009	98.9569	99.397	duplc. only	96.7423	99.7237	100.283	100.709
1	99.2958	100.69	94.534	223.268	219.842	213.158	199.815	118.959	118.591	126.283	141.134	130.309	132.881	129.147	115.486	116.043	119.73	119.822	109.28	108.76	107.854	100.126	101.061	100.302	105.243	105.774	104.983	105.738
3	161.178	171.342	160.998	292.672	298.331	277.011	201.725	152.123	160.248	157.038	172.209	205.036	185.372	202.317	110.94	109.023	110.821	113.353	122.803	117.745	123.123	110.601	109.463	111.915	128.464	120.873	126.48	97.9733
10	206.722	203.566	205.914	259.118	235.789	302.136	244.343	223.931	209.524	230.019	200.079	200.111	229.633	207.347	138.61	133.771	136.772	179.503	184.968	149.466	172.04	142.015	154.033	153.727	151.339	174.683	151.311	163.141
30	dose not tested in exp 1			273.716	205.269	299.519	197.281	262.067	203.349	duplc. only	178.434	207.832	207.388	185.795	dose not tested in exp 1			244.644	236.978	247.431	181.859	210.508	212.93	208.28	182.232	172.623	181.742	181.755
100	202.855	205.397	183.071	243.178	189.518	252.199	184.756	192.674	231.783	228.422	dose not tested in exp 4				121.793	128.904	127.177	131.612	138.619	164.758	triplc. only	155.861	158.172	143.457	dose not tested in exp 4
200	169.647	186.886	192.176	163.176	236.989	246.526	222.495	dose not tested in exp 3			101.268	102.792	155.091	148.745	98.0812	102.429	104.614	105.885	112.624	95.4768	triplc. only	dose not tested in exp 3			92.0066	98.2627	110.773	103.543
	duplc. only	tested in duplicate wells
	triplc. only	tested in triplicate wells
Figure 1 c
	1 mg/kg IV ([BAM15] uM)				10 mg/kg oral ([BAM15] uM)
Time (hours)	m1	m2	m3	m4	m1	m2	m3
0.08	3.91908	3.56492	3.52349	4.29507	no data for oral dosing
0.25	2.47227	2.488	2.45338	3.33444	3.858	3.483	6.361
0.5	1.73802	1.79387	1.6669	1.89937	6.91	5.321	10.031
1	0.828438	1.36015	0.962099	1.15068	9.104	6.29	9.189
2	0.576019	0.554896	0.231362	0.318319	4.864	4.642	7.675
4	0	0.0193115	0	0	0.976	0.602	0.942
Figure 1 d & e
	Brain ([BAM15] uM)			Heart ([BAM15] uM)			Kidney ([BAM15] uM)			Liver ([BAM15] uM)						Quadriceps ([BAM15] uM)						WAT ([BAM15] uM)			Serum ([BAM15] uM)
Time (hours)	m1	m2	m3	m1	m2	m3	m1	m2	m3	m1	m2	m3	m4	m5	m6	m1	m2	m3	m4	m5	m6	m1	m2	m3	m1	m2	m3	m4	m5	m6
0.5	1.35423	no data	0.975575	1.07082	0.966724	1.12773	1.02405	0.973805	1.01674	5.58801	5.04266	5.48621	5.43034	3.81365	4.18165	0.222491	0.163184	0	0.55	0.52	0.72	0	0	0	12.8676	16.1987	17.3806	13.91	21.66	22.4
1	1.5378	1.07436	0.944294	0.980952	1.56881	1.25578	1.3246	1.13002	2.06	4.20559	5.51658	3.99472	3.73699	4.31006	4.37235	0	0.142798	0.34203	0.5	0.45	0.81	0.649	0.715	0.249	10.9687	17.6488	11.3033	18.94	22.04	20.38
2	0.654538	0.667709	0.380422	1.84139	0.886596	1.9627	1.07886	1.18118	1.70098	2.03615	3.05072	4.38866	3.55299	2.86875	3.18787	0.102025	0	0	0	0.72	0.51	0.356	0.521	0.912	14.6154	14.3276	12.514	13.91	10.25	13.42
4	0.186976	0.487434	0.158988	0.292004	0.627492	1.30296	0.419288	0.485976	0.347119	0.33635	1.54768	0.545082	1.18882	2.00818	1.24536	0	0	0	0.13	0.4	0.08	0.185	0.31	0.31	3.3325	7.58037	4.61875	4.82	2.98	5.05
Figure 1 f
	Vehicle (°C)						BAM15 50 mg/kg (°C)						BAM15 100mg/kg (°C)						BAM15 150 mg/kg (°C)						BAM15 200 mg/kg (°C)
Time (hours)	m1	m2	m3	m4	m5	m6	m1	m2	m3	m4	m5	m6	m1	m2	m3	m4	m5	m6	m1	m2	m3	m4	m5	m6	m1	m2	m3	m4	m5	m6
0	38.3	37.7	38.2	38.4	38.3	37.7	37.7	38.2	38.5	38	38.8	37.9	38.2	39.2	38.4	38.2	38.6	38.2	38.2	38.3	38.5	37.7	38.3	38.2	38.3	37.7	38.3	38.5	38.3	38.1
1	37.6	36.7	37.3	36.8	36.8	36.9	37.6	38.2	34.5	37.2	37.6	37.4	38	38.2	38.4	35.9	37.2	38	38	38	38.2	37.7	37.3	37.4	37.9	37.5	38	37.3	37	37.6
2	36.1	36.6	37.1	36.5	37.7	37.6	36.7	37.7	36.2	37.1	37.6	37	37.8	37.9	37	36.1	37.6	37.1	37.5	37.2	38.1	37.8	37.4	37.4	37.5	37.2	37.6	37.2	37.1	37.9
4	36	36	37.9	35.9	36.9	36.7	36.6	37.4	36.7	36.1	37.1	37.1	37.4	38.2	38.3	36.5	36.8	36.7	37	36.7	37.1	37.3	36.8	36.7	37.1	36.7	37.6	36.7	36.8	37.1
Figure 1 g
		Vehicle (VO2 L/Kg/hr)				BAM15 10 mg/kg (VO2 L/Kg/hr)			BAM15 50 mg/kg (VO2 L/Kg/hr)			BAM15 100 mg/kg (VO2 L/Kg/hr)
Time (hours)	Time (min)	m1	m2	m3	m4	m5	m6	m7	m5	m6	m7	m8	m9	m10	m11
-3	0	3214.68	2946.38	1988.39	2457.5	2145.49	3231.98	2269.82	2416.12	2421.02	2502.24	2814.88	3242.55	1919.21	3074.01
	20	1943.76	2883.74	2414.67	2826.95	2984.74	2410.84	3847.85	2635.95	2516.57	2562.88	2190.47	2729.91	2492.6	2208.98
	40	2309.66	3511.53	2080.02	3496.41	2707.13	2261.11	3294.95	2508.09	2307.36	2642.78	2550.61	2483.6	3847.35	2173.63
-2	60	2413.86	3689.95	2532.89	2242.91	2086.43	3343.14	2308.33	3098.72	3002.68	2348.14	2281.78	2707.29	2170.44	2250.29
	80	2249.32	3118.58	2547.35	1896.54	2153.38	3304.72	2060.36	3205.66	3240.18	3155.11	3623.66	3447	2617.56	3041.59
	100	3202.39	3026.05	2318.77	3498.65	2076.95	2391.22	2276.12	2465.49	2425.27	2390.59	2743.97	2663.44	3266.22	2314.66
-1	120	2952.21	2661.87	2518.73	2291.35	2005.53	2362.05	2390.21	2258.29	2457.47	2839.66	2298.95	2576.69	2440.83	2514.62
	140	2282.61	3907.09	3486.07	3121.14	3381.77	3203.94	3158.42	3184.53	2604.9	2528.4	3373.91	2387.6	2829.98	2519.05
	160	2413.79	2794.66	3302.32	2242.01	2966.63	2366.31	1754.29	2463.06	3022.95	2599.49	2095.66	2699.38	2089.7	2172.07
Gavage	180															*cages were opened and animals gavaged at this time point
	200	3152.01	4283.88	2366.55	2969.18	3257.4	3252.89	2969.94	3218.1	3419.72	3942.3	4601.41	3851.49	4400.37	4027.5
	220	3038.65	3144.18	2530.09	2402.17	2654.37	2755.82	2600.22	4171.27	3387.91	3730.7	4394.06	4053.22	4411.94	3053.48
1	240	3139.62	3040.19	2432.97	2268.88	2459.19	2750.09	2367.68	3442.85	3344.84	3048.5	4092.4	4898.59	4304.74	3392.93
	260	2635.03	3106.16	3720.09	2347.71	2219.37	2247.11	2263.29	3011.31	3058.98	2647.58	3857.76	5039.55	4022.98	3311.09
	280	2570.68	3083.99	3227.88	3056.11	2173.28	2794.86	2426.92	2767.94	2856.01	2408.17	4192.24	4499.81	3753.78	2731.15
2	300	3250.47	2846.48	2348.7	2219.82	2471.42	2189.32	3282.31	3775.74	3376.48	2322.2	3414.69	3906.33	3668.18	2763.99
	320	2799.05	3257.68	2446.03	2230.25	2652.11	2432.2	2339.37	2519.59	2556.42	3699.05	3167.31	4740.85	3409.97	2521.68
	340	3184.03	2926.79	2545.71	2419.17	2181	2422.23	2312.11	2464.32	2499.19	3608.34	2900.74	4584.98	3158.56	2676.29
3	360	3584.16	3184.22	2138.17	2170.32	2292.15	2720.36	2399.66	2199.19	2210.38	2540.9	2733.39	4613.14	3083.53	2317.21
Figure 1 h
	Vehicle(∆VO2 L/Kg/hr)				10 mg/kg (∆VO2 L/Kg/hr)			50 mg/kg (∆VO2 L/Kg/hr)			100 mg/kg (∆VO2 L/Kg/hr)
Time	m1	m2	m3	m4	m5	m6	m7	m5	m6	m7	m8	m9	m10	m11
0-1 hour	570.843	315.572	-119.13	-131.059	920.561	314.395	560.639	648.343	841.259	885.446	1712.83	1017.5	1548.47	1147.13
1-2 hour	279.475	-161.636	536.559	-136.587	-131.02	-183.03	-310.839	294.185	467.945	25.6578	1352.59	2035.48	1211.71	639.022
2-3 hour	649.831	-50.9464	-185.694	-404.552	19.8776	-432.468	-18.8733	140.037	192.033	534.104	466.029	1633.54	596.78	147.948
Figure 1 i
	Vehicle (JO2 pmol/s/g)			BAM15 (JO2 pmol/s/g)
Tissue	m1	m2	m3	m4	m5	m6
BAT	4.69567	8.63806	2.59862	3.10842	3.98168	6.69016
gWAT	0.238467	0.835489	0.637725	0.76977	0.496902	0.813624
Liver	31.2167	16.5634	24.3314	36.0577	47.3531	73.9311
Quad.	3.43575	1.66995	1.54205	8.76524	2.88328	5.51382

## Sheet: Figure 2
Figure 2 a							Figure 2 b							Figure 2 c
	Plasma [BAM15] uM							BAM15 Dose (mg/kg)							Food intake (g)
Time	m1	m2	m3	m4	m5		Time	m1	m2	m3	m4	m5		Time	m1	m2	m3	m4	m5
4:00 p.m.	1.97	1.06	1.89	5.13	0.63		4:00 p.m.	0	0	0	0	0		4:00 p.m.	0	0	0	0	0
6:00 p.m.	3.5	1.59	2.66	7.25	3.2		6:00 p.m.	7.64	9.4	7.64	2.79	12.2		6:00 p.m.	0.23	0.28	0.22	0.08	0.35
8:00 p.m.	5.91	10.45	6.4	7.78	4.9		8:00 p.m.	19.27	27.18	36.11	39.37	33.8		8:00 p.m.	0.58	0.81	1.04	1.13	0.97
9:00 p.m.	9.08	11.13	6.07	8.43	9.23		9:00 p.m.	5.98	10.4	18.06	26.48	24.39		9:00 p.m.	0.18	0.31	0.52	0.76	0.7
10:00 p.m.	5.56	12.1	7.78	10.18	9.01		10:00 p.m.	9.3	19.13	17.01	17.07	15.68		10:00 p.m.	0.28	0.57	0.49	0.49	0.45
11:00 p.m.	6.6	11.38	8.07	9.72	7.97		11:00 p.m.	10.96	11.07	19.44	16.03	13.94		11:00 p.m.	0.33	0.33	0.56	0.46	0.4
12:00 a.m.	6.62	8.48	10.89	11.84	6.18		12:00 a.m.	11.96	15.1	0	3.14	0.7		12:00 a.m.	0.36	0.45	0	0.09	0.02
1:00 a.m.	7.22	8.21	8.22	11.56	6.74		1:00 a.m.	6.31	0	2.08	11.85	0		1:00 a.m.	0.19	0	0.06	0.34	0
2:00 a.m.	10.22	5.19	7.33	8.45	8.35		2:00 a.m.	0.33	0.34	15.28	5.23	11.5		2:00 a.m.	0.01	0.01	0.44	0.15	0.33
3:00 a.m.	8.04	6.87	7.18	7.4	4.92		3:00 a.m.	3.32	10.74	7.99	0	0		3:00 a.m.	0.1	0.32	0.23	0	0
4:00 a.m.	5.15	7.27	5.42	6.84	4.55		4:00 a.m.	0	8.05	0	0	0		4:00 a.m.	0	0.24	0	0	0
6:00 a.m.	9.37	5.77	5.38	3.99	4.75		6:00 a.m.	8.64	6.04	7.99	0	0		6:00 a.m.	0.26	0.18	0.23	0	0
Figure 2 d and g
		Oxygen Consumption (L/kg/hr)
Time	interval	WD m1	WD m2	WD m3	WD m4	WD m5	BAM15 m1	BAM15 m2	BAM15 m3	BAM15 m4	BAM15 m5	BAM15 m6
7:00 a.m.	399	2209.94	2229.58	1751.46	2795.32	2776.79	2113.39	1761.51	2972.77	2902.11	3807.17	2438.35
	400	2277.69	2220.87	1532.64	3472.83	3888.56	2600.37	1863.14	2482.85	2256.14	2300.17	2325.89
	401	2901.87	2239.95	2816.11	2532.49	2390.5	2331.65	3214.96	1826.29	1946.74	1751.55	3681.54
8:00 a.m.	402	1993.12	3861.5	2379.62	2226.96	2149.33	1860.14	2289.16	2119.16	3749.53	2946.55	3338.66
	403	2265	1917.72	1786.41	2375.59	2554.28	2039.48	1569.04	2965.11	1977.48	2090.85	2266.86
	404	2276.37	1973.33	1962.41	2432.11	2801.56	3466.79	1859.94	1624.7	2187.91	2094.75	2559.12
9:00 a.m.	405	2186.29	2308.15	1608.51	2265.17	2718.09	2226.22	1898.14	2127.42	2326.45	2084.18	2312.74
	406	2380.87	2300.07	1795.84	2141.18	2730.19	1684.13	2113.42	2071.85	2235.86	2067.24	3392.68
	407	2218.48	2028.92	1821.45	2981.3	3219.03	1939.5	2922.07	2066.62	1940.94	2705.69	3265.66
10:00 a.m.	408	2031.44	2393.57	2759.37	2186.81	2502.88	1822.65	1528.44	2891.99	2800.11	3414.95	2368.94
	409	2846.96	2121.34	2187.39	2442.79	2398.71	1829.97	1850.72	1747.61	1899.63	2178.6	2414.66
	410	2225.85	2080.59	1818.89	2295.78	2797.65	2127.4	2110.8	2026.12	2445.94	1814.49	2547.92
11:00 a.m.	411	2241.38	3752.33	1773.34	2104.04	3318.71	1821.96	1908.24	2092.68	2707.08	1919.87	2530.18
	412	2121.95	2594.98	1809.23	2128.32	2771.64	1849.03	1990.66	3438.89	1777.82	1981.81	2518.74
	413	2724.05	2159.67	2156.8	2141.82	2769.3	2262.43	2627.69	1956.2	2326.88	3239.81	2266.64
12:00 p.m.	414	2979.17	2058.28	1830.07	2992.95	3977.11	2695.49	1973.21	1992.97	1745.47	1802.33	2372.07
	415	2084.03	2016.16	1747.56	2624.28	2658.71	1520.6	1908.97	2632.11	2172.81	2173.16	3909.22
	416	2431.8	2165.87	1633.55	2616.06	2569.85	1966.02	2688.52	2179.38	2075	2371.51	3426.59
1:00 p.m.	417	2338.29	1995.96	1868.1	2177.49	2525.87	2014.13	2162.34	2051.24	1948.53	1831.02	2187.28
	418	1981.28	2057.37	1832.88	2278.1	2675.85	1950.35	1935.82	2028.72	3197.25	2083.03	2289.76
	419	2160	3439.4	1763.82	3118.67	2217.09	1884.88	1816.16	2800.95	1600.83	2920.79	2464.27
2:00 p.m.	420	2213.97	2481.1	1999.67	3153.89	2578.93	1841.69	1984.19	1828.24	1933.98	1676.24	2547.29
	421	2233.55	2119.83	2506.88	2491.98	3239.57	2928.28	2081.72	1810.62	2527.47	2335.59	3156.98
	422	2773.13	2067.62	2416.49	2638.21	2273.8	2043.62	1875.35	1842.08	2846.16	1898.24	2918.01
3:00 p.m.	423	2053.99	2007.59	1624.32	2180.71	2445.96	1908.43	2041.22	2036.59	1838.39	2232.95	2343.12
	424	2220.56	2271.15	1890.54	2541.1	2698.9	1985.73	2081.3	2944.29	2418.36	1745.99	2401.25
	425												*cages were opened to clean and replace food at these time points
4:00 p.m.	426
	427	3507.99	2751.97	2826.24	2474.02	3093.03	1969.65	4004.93	2072.9	3707.59	2858.96	2529.71
	428	3780.96	2481.52	2553.07	2816.78	3752.05	2250.02	2786.67	1923.98	2888.23	2489.68	3195.1
5:00 p.m.	429	3575.46	2802.86	3118.41	3332	3107.44	2882.52	2914.02	3206.78	3223.65	2242.48	2383.88
	430	3331.51	2655.01	3212.09	3401.1	2792.72	3228.09	2814.84	2130.05	3450.54	3128.36	2531.33
	431	2900.83	2628.2	3686.07	2908.18	3582.06	2985.32	4087.81	2384.01	3133.01	2295.55	2864.12
6:00 p.m.	432	2532.9	3275.76	3445.64	2676.53	3265.77	2308.27	3410.35	2505.8	3145.91	2747.55	2426.32
	433	3223.7	3623.73	2527.22	3436.18	3721.46	2381.56	3268.28	2946.15	4154.56	3622.92	3675.42
	434	3152.74	2874.31	2748.44	2723.52	3316.85	3061.12	3216.15	2305.27	3341.19	3635.7	2401.18
7:00 p.m.	435	3549.99	3811.82	2972.51	3147.68	3179.43	2832.05	4107.75	2403.3	3996.06	3368.12	2598.96
	436	3175.15	2770.69	3171.28	3330.88	4238.98	2757.92	3935.74	3545.71	4435.01	3729.53	3748.6
	437	3509.11	3087.92	3751.97	2864.06	4281.3	2915.88	4170.9	2994.73	4568.79	3216.28	4099.34
8:00 p.m.	438	4166.76	4021.5	4149.23	4170.83	4416.41	4035.24	5112.24	4413.32	3407.9	4240.4	4346.52
	439	4074.2	3955.46	3658.57	4055.54	4250.51	3993.56	5106.5	3884.81	4284.65	4046.11	4342.82
	440	2974.08	3927.23	3912.55	3917.27	4177.99	4593.65	4925.47	4564.24	3584.78	4726.54	4068.71
9:00 p.m.	441	3512.84	3482.63	3155.24	3558.36	3018.72	3904.01	5572.86	4186.02	3823.99	3820.57	4142.49
	442	3157.78	3337.13	3221.33	3387.06	3818.79	4354.97	5221.1	3821.46	3954.73	4745.92	3761.2
	443	3961.95	2718.69	3754.92	3388.52	3689.57	4577.72	5062.36	4010.17	3797.15	4722.27	4989.29
10:00 p.m.	444	3257.92	2695.67	3617.49	3783.72	3404.31	4454.55	5754.86	4475.94	2503.35	3959.96	4093.91
	445	3191.46	3922.49	3751.71	3325.37	3795.15	4567.47	5100.37	4149.12	2851.98	4551.56	3903.83
	446	2895.24	3075.19	3508.41	3802.26	3613.53	4754.91	5605.01	4183.02	3260.66	4663.49	4453.7
11:00 p.m.	447	2638.77	2537.14	3066.77	4015.33	4479.58	4542.83	5035.03	4801.49	3948.91	3806.18	5071.34
	448	2745.65	2708.65	3516.4	3937.84	3687.92	4707.42	5560.99	3770	3502.94	4551.7	3900.59
	449	3694.74	3001.48	3877.17	4065.82	3359.29	4344.02	4967.86	4218.57	1801.56	4307.72	4670.64
12:00 a.m.	450	3185.61	3659.88	2666.28	3507.67	3291.32	3623.96	5647.75	4273.83	2284.02	3416.35	4236.78
	451	1970.71	3072.84	3164.18	3408.93	3656.51	3616.96	4473.66	4198.73	3727	3422.51	3249.37
	452	2689.12	2272.56	3949.07	3113.11	3289.12	4158.64	4573.65	4343.87	2564.44	2898.96	4873.32
1:00 a.m.	453	2599.9	2527.56	2420.34	2689.33	3116.92	4904.66	4772.23	4630.57	1839.64	3966.12	4777.6
	454	2852.31	2060.34	2960.95	4036.05	4441.25	4813.56	4131.2	4438.41	2518.48	3163.2	4124.59
	455	2352.02	2262.05	3148.76	2472.58	3804.68	4909.56	4459.56	4742.83	3515.02	3306.57	4772.31
2:00 a.m.	456	2303.7	3698.89	2606.2	2899.51	3064.45	4617.78	4001.62	3665.77	2321.37	3280.73	3687.49
	457	3427.39	2846.64	3124.44	2900.39	3869.8	4166.92	3362.9	3654.39	1579.43	2785.97	4071.97
	458	2343.16	2474.41	2280.55	3382.74	3602.7	4414.06	4205	4434.76	3019.76	2757.85	4310.92
3:00 a.m.	459	2128.99	2568.76	2953.89	3890.89	3391.98	2923.36	4581.26	4515.62	3169.8	3291.66	4750.03
	460	3013.31	2819.13	2564.13	2554.67	3306.13	3602.73	3207.04	3295.43	1500.48	2404.46	3947.3
	461	2371.39	2988.4	3232.33	3176.41	3629.45	3535.07	2713.68	3419.86	3409.91	2577.89	4199.91
4:00 a.m.	462	2279.06	2195.54	3056.6	2894.35	3680.78	3604.79	3667.7	3421.16	3024.65	3395.17	3610.18
	463	3179.57	3433.59	2349.56	2718.63	3128.19	2327.77	2616.28	3666	1683.5	2942.05	3190.49
	464	2008.74	2325.58	2360.1	3866.01	4141.53	2251.92	2448.53	3232.49	2717.99	2423.35	4469.19
5:00 a.m.	465	2484	2151.9	2908.43	2894.76	2730.7	1619.29	3926.43	3460.75	1496.58	2222.7	2930.86
	466	3264.72	3654.7	2665.15	3328.06	2703.48	3607.53	3527.82	3158.02	1379.17	2698.42	4009.18
	467	1734.84	2714.63	3054.04	3921.58	3066.56	2744.47	2163.8	2183.82	3616.61	2397.14	2623.08
6:00 a.m.	468	1980.57	1799.82	2391.84	2013.03	2463.53	1513.51	1920.4	1991.86	2400.49	3181.2	2390.22
	469	2566.34	2151.77	1559.85	2473.91	2593.02	1515.85	2105.53	2782.51	1589.51	2364.93	2620.47
	470	2211.37	2193.81	1873.35	2480.08	2636.6	1994.8	1897.23	2479.65	1539.41	2256.24	3681.7
7:00 a.m.	471	2935.57	1987.46	1901.27	2330.76	3197.45	2169.11	1603.83	1704.68	1801.11	2852.02	2157.18
7am-7 pm	Ave light	2540.5	2469.3	2211.49	2620.71	2890.59	2228.85	2369.4	2295.07	2553.81	2426.17	2713.28
7pm-7am	Ave dark	2873.68	2914.62	3065.99	3315.92	3528.34	3661.21	4156.73	3761.45	2906.1	3433.61	3964.41
Figure 2 e and h
		Locomotor Activity (x-axis beam breaks)
Time	interval	WD m1	WD m2	WD m3	WD m4	WD m5	BAM15 m1	BAM15 m2	BAM15 m3	BAM15 m4	BAM15 m5	BAM15 m6
7:00 a.m.	399	16	27	22	39	44	15	29	124	113	1511	55
	400	52	23	27	522	274	252	21	200	63	515	22
	401	629	81	327	37	182	63	104	94	18	29	332
8:00 a.m.	402	585	542	2095	43	63	28	751	24	509	79	776
	403	39	248	39	107	166	33	5	1330	403	192	35
	404	72	71	38	21	21	638	30	240	4	38	68
9:00 a.m.	405	382	56	349	20	32	508	9	26	28	17	17
	406	23	430	14	40	207	55	15	26	24	25	160
	407	25	40	28	791	1235	23	750	31	49	120	573
10:00 a.m.	408	21	25	916	461	163	35	187	399	384	1637	102
	409	393	19	1091	40	28	221	6	18	42	674	30
	410	9	91	4	208	81	30	16	5	16	27	239
11:00 a.m.	411	12	1446	40	22	281	86	26	15	542	9	31
	412	20	1621	55	59	37	42	20	302	231	34	41
	413	225	168	303	59	66	101	507	52	37	1096	65
12:00 p.m.	414	936	8	16	177	1373	1101	114	22	66	167	47
	415	145	13	14	1229	778	289	70	95	40	31	1076
	416	41	43	103	80	38	12	261	57	42	169	684
1:00 p.m.	417	22	36	563	29	58	38	5	64	21	363	124
	418	302	17	48	37	56	92	45	121	1139	74	46
	419	36	1499	109	211	24	8	31	988	434	1449	32
2:00 p.m.	420	49	974	59	1304	50	64	406	143	1	243	15
	421	26	279	1041	319	271	1122	15	10	32	22	136
	422	417	18	2706	47	314	633	23	37	428	23	618
3:00 p.m.	423	26	3	481	47	18	43	55	45	118	117	6
	424	62	397	55	534	45	31	275	384	38	355	64
Food addition	425												*cages were opened to clean and replace food at these time points
Cleaning	426
	427	815	477	177	213	327	178	631	29	549	355	22
	428	1368	215	183	711	460	75	96	29	223	335	167
5:00 p.m.	429	371	163	313	207	120	345	150	915	254	110	264
	430	408	183	223	320	241	772	32	460	192	279	62
	431	171	90	2613	280	290	693	811	5	102	62	112
6:00 p.m.	432	179	593	593	190	317	90	589	96	28	156	325
	433	381	247	274	169	53	34	137	219	479	398	470
	434	358	81	230	317	276	389	99	299	62	1236	187
7:00 p.m.	435	183	1816	194	412	79	146	490	23	579	969	59
	436	177	646	215	510	387	59	331	454	708	643	388
	437	292	249	891	132	1213	61	165	416	1633	218	1104
8:00 p.m.	438	951	948	3231	1701	2874	496	806	1485	361	1978	1397
	439	1981	2779	1699	1549	1163	1149	1211	726	1957	995	687
	440	348	2043	2337	1231	1247	721	337	1194	1034	1000	788
9:00 p.m.	441	595	1124	1147	752	224	736	1222	409	668	467	368
	442	448	1634	976	360	1294	1060	967	161	1971	1497	118
	443	1585	480	331	461	74	842	284	442	1260	1414	1106
10:00 p.m.	444	1452	60	422	1627	509	626	1305	546	147	419	758
	445	72	1865	2518	323	293	576	357	706	287	985	165
	446	146	1180	1364	717	134	564	816	339	305	519	305
11:00 p.m.	447	108	181	217	569	1698	731	180	1370	2408	269	896
	448	70	116	306	495	1042	1407	607	264	1454	1379	342
	449	2109	158	710	2185	101	461	379	521	125	1370	454
12:00 a.m.	450	1088	3102	1765	1564	144	772	1219	477	72	619	1092
	451	171	1074	121	108	456	573	525	372	1512	243	109
	452	69	143	2614	46	426	458	240	589	973	108	1617
1:00 a.m.	453	40	7	815	326	412	423	867	1276	25	1218	1222
	454	238	88	23	1192	1332	798	322	302	16	630	294
	455	206	87	1407	420	1607	1573	545	1023	1364	732	829
2:00 a.m.	456	20	2503	76	87	188	684	589	218	1024	419	97
	457	354	1400	1294	317	369	395	192	231	16	216	225
	458	854	86	613	500	95	359	256	1280	239	902	293
3:00 a.m.	459	10	2	473	2082	412	217	1601	1280	272	594	2063
	460	235	134	108	820	247	1014	305	140	148	414	550
	461	50	2103	2156	232	276	224	171	382	223	497	392
4:00 a.m.	462	91	58	3089	560	1598	1429	940	269	1329	882	214
	463	1162	326	318	243	206	235	112	930	25	1490	138
	464	41	106	258	1371	358	86	55	207	24	119	1343
5:00 a.m.	465	10	18	668	1317	1199	20	1640	426	342	161	229
	466	838	1749	1511	220	11	783	659	1008	14	148	1038
	467	246	1590	263	621	125	1100	107	37	662	57	221
6:00 a.m.	468	45	497	2710	911	255	201	65	36	1002	256	30
	469	21	46	569	34	40	72	139	84	45	220	43
	470	27	47	4	24	29	15	25	561	0	53	730
7:00 a.m.	471	343	91	6	49	356	10	24	24	18	152	21
7am-7 pm	Ave light	253.412	300.706	445.559	261.471	234.971	239.382	185.912	203.059	197.382	351.382	205.971
7pm-7am	Ave dark	453.694	845.694	1039.25	722.75	614.361	585.167	556.417	560.667	672.889	669.444	602.889
Figure 2 f and i
		RER (VCO2/VO2)
Time	interval	WD m1	WD m2	WD m3	WD m4	WD m5	BAM15 m1	BAM15 m2	BAM15 m3	BAM15 m4	BAM15 m5	BAM15 m6
7:00 a.m.	399	0.7503	0.7334	0.7209	0.7177	0.7093	0.753	0.7246	0.7233	0.7374	0.7553	0.7555
	400	0.762	0.7294	0.721	0.7599	0.742	0.811	0.7284	0.7469	0.7328	0.7584	0.7846
	401	0.8166	0.7571	0.7367	0.7479	0.7411	0.7887	0.7646	0.7534	0.7576	0.7679	0.7883
8:00 a.m.	402	0.7901	0.7919	0.7742	0.7554	0.7484	0.8008	0.7594	0.7493	0.736	0.7568	0.8125
	403	0.755	0.7276	0.7097	0.7357	0.716	0.7711	0.7318	0.7463	0.7219	0.7736	0.7739
	404	0.7647	0.7574	0.7196	0.7361	0.7104	0.8013	0.7555	0.7612	0.7292	0.7772	0.758
9:00 a.m.	405	0.8	0.7219	0.7477	0.7227	0.7225	0.8031	0.7237	0.7044	0.7174	0.7896	0.7295
	406	0.7768	0.7814	0.7199	0.7631	0.7457	0.7901	0.7415	0.7547	0.7476	0.774	0.7549
	407	0.7675	0.769	0.7344	0.7633	0.7574	0.7518	0.7687	0.7406	0.7386	0.7577	0.7899
10:00 a.m.	408	0.793	0.7593	0.7571	0.754	0.7456	0.7641	0.7731	0.7479	0.7566	0.7865	0.779
	409	0.8343	0.7811	0.8029	0.7469	0.7514	0.7887	0.7682	0.7625	0.7691	0.8129	0.8145
	410	0.7819	0.7547	0.7208	0.7413	0.7316	0.7379	0.7373	0.7389	0.7358	0.7691	0.7696
11:00 a.m.	411	0.7716	0.7706	0.7478	0.7292	0.7631	0.7416	0.7392	0.74	0.7597	0.7504	0.7523
	412	0.8072	0.8067	0.7441	0.7752	0.7317	0.7809	0.7564	0.7891	0.7465	0.7666	0.7851
	413	0.8419	0.7525	0.7901	0.77	0.749	0.7841	0.7729	0.7571	0.7482	0.7829	0.8079
12:00 p.m.	414	0.8259	0.7486	0.7237	0.7764	0.7587	0.8011	0.7438	0.7261	0.7322	0.7554	0.7842
	415	0.7974	0.7878	0.7695	0.7791	0.7562	0.7753	0.7774	0.7843	0.7586	0.7711	0.8132
	416	0.7641	0.7487	0.7676	0.7333	0.7065	0.7437	0.762	0.7259	0.7461	0.7762	0.8143
1:00 p.m.	417	0.7795	0.7735	0.784	0.752	0.7367	0.753	0.7486	0.7624	0.7528	0.7865	0.8193
	418	0.8196	0.76	0.7316	0.7551	0.7316	0.7616	0.7608	0.7504	0.7368	0.7445	0.7943
	419	0.793	0.7799	0.7656	0.781	0.7751	0.7536	0.7707	0.7588	0.7706	0.7851	0.8012
2:00 p.m.	420	0.8079	0.7958	0.7419	0.7675	0.7399	0.7513	0.775	0.7613	0.753	0.7718	0.7526
	421	0.7781	0.7297	0.782	0.7234	0.7561	0.7797	0.7335	0.735	0.7137	0.7345	0.8153
	422	0.8332	0.7394	0.7577	0.7339	0.747	0.7653	0.7663	0.7703	0.7614	0.7463	0.7973
3:00 p.m.	423	0.7969	0.7652	0.7377	0.7545	0.7098	0.7648	0.7541	0.7704	0.7197	0.7899	0.7717
	424	0.7363	0.7568	0.7376	0.7662	0.7302	0.7316	0.757	0.7978	0.7325	0.7695	0.7862
	425												*cages were opened to clean and replace food at these time points
4:00 p.m.	426
	427	0.9238	0.9211	0.9088	0.8607	0.8822	0.8668	0.8567	0.8389	0.8154	0.7361	0.731
4:45 p.m.	428	0.9398	0.9385	0.938	0.9079	0.9101	0.8865	0.8528	0.8419	0.8155	0.8164	0.7895
5:00 p.m.	429	0.9318	0.932	0.9242	0.9224	0.9041	0.8922	0.8331	0.8902	0.8124	0.8337	0.7426
	430	0.9527	0.9718	0.9397	0.938	0.9457	0.9194	0.8754	0.9387	0.8467	0.8655	0.7918
	431	0.9633	0.9598	0.9011	0.9328	0.91	0.8847	0.8658	0.8973	0.8334	0.8423	0.8276
6:00 p.m.	432	0.9925	0.9605	0.9293	0.9316	0.9164	0.9278	0.8503	0.9303	0.8775	0.8606	0.8251
	433	0.9589	0.9562	0.9417	0.9075	0.8856	0.9188	0.8451	0.916	0.878	0.8546	0.8122
	434	0.9625	0.9534	0.9533	0.9272	0.9579	0.8925	0.8659	0.9032	0.8636	0.8445	0.8412
7:00 p.m.	435	0.9614	0.946	0.9351	0.9049	0.9141	0.9016	0.8276	0.9109	0.8388	0.8089	0.842
	436	0.9614	0.9681	0.9289	0.9373	0.9772	0.9235	0.8405	0.9448	0.8932	0.8492	0.898
	437	0.9801	0.9434	0.944	0.9391	0.9557	0.9159	0.8627	0.8653	0.8645	0.8039	0.8764
8:00 p.m.	438	0.9726	0.9778	0.9474	0.9456	0.9305	0.9167	0.8599	0.873	0.8098	0.817	0.8673
	439	0.95	0.9322	0.9202	0.9379	0.9113	0.8923	0.8194	0.8276	0.8367	0.7973	0.8605
	440	0.9571	0.9614	0.9198	0.9273	0.8991	0.8722	0.8345	0.8459	0.8222	0.837	0.8195
9:00 p.m.	441	0.9511	0.9596	0.9022	0.9123	0.9372	0.8657	0.8408	0.8403	0.8505	0.7971	0.8674
	442	0.9581	0.9395	0.9173	0.9216	0.9236	0.8678	0.8232	0.8376	0.8173	0.8175	0.8513
	443	0.9826	0.9543	0.9464	0.9296	0.9034	0.8845	0.8446	0.8342	0.8293	0.8185	0.8561
10:00 p.m.	444	0.9323	0.9525	0.9411	0.9359	0.9253	0.8904	0.8392	0.8848	0.8303	0.8166	0.8494
	445	0.9319	0.9269	0.9206	0.8999	0.9111	0.8906	0.815	0.8267	0.8158	0.8258	0.8563
	446	0.9516	0.9298	0.911	0.9065	0.8983	0.8916	0.8216	0.8557	0.8462	0.856	0.8927
11:00 p.m.	447	0.9543	0.9262	0.8911	0.9217	0.9151	0.8925	0.8369	0.8348	0.7743	0.7956	0.87
	448	0.963	0.945	0.937	0.9249	0.8926	0.8896	0.8593	0.8366	0.7909	0.8305	0.8558
	449	0.9496	0.8954	0.9241	0.9045	0.853	0.8911	0.8308	0.8424	0.7906	0.8078	0.8898
12:00 a.m.	450	0.8851	0.9038	0.8831	0.8884	0.8815	0.8458	0.833	0.8736	0.7657	0.8043	0.8356
	451	0.898	0.8747	0.8566	0.8485	0.8382	0.8412	0.7769	0.8258	0.7227	0.7909	0.8395
	452	0.9053	0.908	0.9092	0.9063	0.8701	0.8477	0.823	0.8799	0.7687	0.8413	0.8705
1:00 a.m.	453	0.8998	0.8876	0.8546	0.8978	0.8826	0.8759	0.7815	0.8481	0.7604	0.808	0.8455
	454	0.9172	0.8742	0.8469	0.8804	0.8625	0.8514	0.7717	0.8748	0.7384	0.8013	0.812
	455	0.8893	0.8869	0.8814	0.922	0.8599	0.8551	0.8119	0.8701	0.7567	0.8301	0.898
2:00 a.m.	456	0.8917	0.8422	0.8286	0.8607	0.8398	0.8629	0.7904	0.8317	0.7555	0.797	0.8519
	457	0.9021	0.8562	0.8423	0.8573	0.8189	0.8355	0.7952	0.8481	0.7913	0.7737	0.84
	458	0.8747	0.7964	0.8188	0.8177	0.7716	0.8541	0.8024	0.8692	0.7497	0.7548	0.8318
3:00 a.m.	459	0.9037	0.8222	0.8882	0.8548	0.8039	0.8438	0.8086	0.8772	0.772	0.8112	0.8666
	460	0.8638	0.7891	0.8036	0.804	0.7954	0.7975	0.7865	0.8326	0.7758	0.7211	0.802
	461	0.8247	0.8081	0.7953	0.764	0.7748	0.7997	0.8016	0.8324	0.7269	0.7439	0.8526
4:00 a.m.	462	0.8207	0.7659	0.7973	0.7541	0.7736	0.7953	0.7745	0.8413	0.7347	0.7901	0.8202
	463	0.8099	0.8147	0.7864	0.7637	0.7764	0.8011	0.8001	0.8343	0.7551	0.7629	0.8072
	464	0.8185	0.7769	0.8224	0.7812	0.7426	0.801	0.8101	0.8404	0.7343	0.7954	0.8282
5:00 a.m.	465	0.7608	0.8121	0.8068	0.7963	0.7703	0.7794	0.77	0.8585	0.7751	0.7856	0.8051
	466	0.8023	0.8022	0.7918	0.7307	0.74	0.7919	0.805	0.8535	0.784	0.8278	0.8546
	467	0.8098	0.8183	0.738	0.7559	0.7334	0.7813	0.7924	0.8193	0.731	0.8415	0.8085
6:00 a.m.	468	0.8301	0.8101	0.779	0.7578	0.7434	0.7967	0.8052	0.8441	0.7639	0.8535	0.8187
	469	0.7608	0.7319	0.7178	0.7217	0.7258	0.761	0.7322	0.7673	0.7333	0.7693	0.7817
	470	0.754	0.7465	0.6921	0.7216	0.7194	0.7363	0.722	0.7881	0.7057	0.7757	0.8179
7:00 a.m.	471	0.8187	0.7809	0.7348	0.7632	0.796	0.7371	0.7866	0.8271	0.7588	0.8419	0.8476
7am-7 pm	Ave light	0.828532	0.805079	0.790644	0.790262	0.780147	0.801115	0.777635	0.785729	0.766303	0.784218	0.787238
7pm-7am	Ave dark	0.893872	0.874614	0.861844	0.859275	0.846433	0.84835	0.809728	0.849192	0.783647	0.804392	0.845572

## Sheet: Figure 3 
Figure 3 a
	Chow												WD												WD+BAM15 0.05%						WD+BAM15 0.1%												WD+BAM15 0.15%
Fat mass (g)	Study 1			Study 2				Study 3					Study 1			Study 2				Study 3					Study 3						Study 1			Study 2				Study 3					Study 3
Days of treatment	Chow m1	Chow m2	Chow m3	Chow m1	Chow m2	Chow m3	Chow m4	Chow m1	Chow m2	Chow m3	Chow m4	Chow m5	WD m1	WD m2	WD m3	WD m1	WD m2	WD m3	WD m4	WD m1	WD m2	WD m3	WD m4	WD m5	0.5% m1	0.5% m2	0.5% m3	0.5% m4	0.5% m5	0.5% m6	0.1 % m1	0.1% m2	0.1% m3	0.1 % m1	0.1% m2	0.1% m3	0.1% m4	0.1 % m1	0.1% m2	0.1% m3	0.1% m4	0.1 % m5	0.15% m1	0.15% m2	0.15% m3	0.15% m4	0.15% m5	0.15% m6
0	1.55	3.05	4.49	2.23	3.66	4.88	7.4	4.58	2.87	2.78	4.76	3.58	2.53	3.87	4.33	4.01	2.91	4.71	5.12	2.49	3.59	3.28	3.51	3.59	3.45	5.31	3.71	3.19	2.79	3.55	3.25	2.43	2.95	3.24	3.68	5.28	4.5	4.96	3.41	3.43	4.14	5.51	3.84	4.3	4.38	3.52	2.31	4.71
1	3.11	1.68	2.33	2.04	3.51	4.56	6.33	4.67	2.64	3.04	4.53	3.17	2.62	4.16	2.83	3.76	3.2	4.63	5.05	2.77	4.07	3.09	3.96	3.54	3.65	5.14	3.48	2.92	2.65	3.31	1.43	2.78	3.4	2.89	4.28	4.57	2.42	4.56	3.51	3.07	3.79	5.05	2.98	3.71	4.12	3.11	1.9	3.67
3	3.02	2.64	1.87	2.33	3.91	4.72	6.41	4.7	2.56	3.01	4.58	3	3.96	5.25	2.99	4.22	3.97	5.73	5.86	3.34	4.45	2.97	4.41	4.54	4.05	4.49	4.1	3.13	2.45	3.5	2.28	2.16	3.58	3.27	2.76	4.22	4.76	4.27	2.63	2.26	3.47	4.16	2.02	2.58	3.44	2.47	1.77	2.9
5	3.3	3.06	2.03	2.5	4.39	5.18	6.27	4.59	2.78	3.16	4.28	3.06	5.08	6.17	3.31	5.24	4.67	6.17	6.2	4.09	5.09	3.02	5.19	5.31	4.59	4.53	4.24	3.1	2.76	3.82	2.22	2.4	3.6	3.26	3.51	3.94	4.66	4.27	2.8	2.42	3.42	3.44	1.48	2.02	2.77	2.42	1.81	2.9
7	2.95	2.68	2.02	2.72	4.63	5.48	6.34	4.88	2.76	2.96	4.58	2.71	5.15	6.33	3.7	6.21	5.78	6.33	7.15	4.5	5.95	3.05	5.4	5.62	5.46	5.1	4.54	3.43	2.9	4.59	2.05	2.75	3.9	3.74	3.72	4.06	4.92	4.31	2.71	2.09	3.52	3.27	1.3	1.47	2.62	2.5	2.34	3.28
Figure 3 b
	Chow												WD												WD+BAM15 0.05%						WD+BAM15 0.1%												WD+BAM15 0.15%
Lean mass (g)	Study 1			Study 2				Study 3					Study 1			Study 2				Study 3					Study 3						Study 1			Study 2				Study 3					Study 3
Days of treatment	Chow m1	Chow m2	Chow m3	Chow m1	Chow m2	Chow m3	Chow m4	Chow m1	Chow m2	Chow m3	Chow m4	Chow m5	WD m1	WD m2	WD m3	WD m1	WD m2	WD m3	WD m4	WD m1	WD m2	WD m3	WD m4	WD m5	0.5% m1	0.5% m2	0.5% m3	0.5% m4	0.5% m5	0.5% m6	0.1 % m1	0.1% m2	0.1% m3	0.1 % m1	0.1% m2	0.1% m3	0.1% m4	0.1 % m1	0.1% m2	0.1% m3	0.1% m4	0.1 % m5	0.15% m1	0.15% m2	0.15% m3	0.15% m4	0.15% m5	0.15% m6
0	24.91	26.39	24.73	26.6	27.64	27.73	24.46	25.43	25.34	24.21	25.52	27.33	27.76	24.7	26.63	26.52	24.76	26.66	25.89	24.04	26.99	24.61	22.84	25.74	24.4	26.94	25.35	24.65	25.85	28.88	22.69	28.74	24.93	26.32	25.46	26.09	25.67	25.3	24.37	25.59	24.33	25.04	25.92	24.26	24.43	23.71	24.85	28.94
7	23.23	24.85	22.67	25.69	26.56	27.01	24.11	25.02	24.75	24.03	24.91	26.91	25	23.7	24.93	25.19	23.76	24.29	24.18	22.7	25.45	24.19	21.54	24.24	23.44	24.66	23.99	23.7	24.21	27.04	22.13	25.43	20.66	24.14	22.66	24.13	24.18	22.7	21.5	24.07	22.7	23.35	22.54	22.11	21.9	21.46	24.21	26.94
Final Lean mass (% of baseline g)	0.932557	0.941645	0.9167	0.965789	0.960926	0.974035	0.985691	0.983877	0.976717	0.992565	0.976097	0.984632	0.900576	0.959514	0.936162	0.949849	0.959612	0.911103	0.933951	0.94426	0.942942	0.982934	0.943082	0.941725	0.960656	0.915367	0.946351	0.96146	0.936557	0.936288	0.97532	0.88483	0.82872	0.917173	0.890024	0.924875	0.941956	0.897233	0.882232	0.940602	0.933005	0.932508	0.869599	0.911377	0.896439	0.905103	0.974245	0.930891
Figure 3 c
	WD												WD+BAM15 0.05%						WD+BAM15 0.1%												WD+BAM15 0.15%
Energy intake (kcal/day/g lean mass)	Study 1			Study 2				Study 3					Study 3						Study 1			Study 2				Study 3					Study 3
Days of treatment	WD m1	WD m2	WD m3	WD m1	WD m2	WD m3	WD m4	WD m1	WD m2	WD m3	WD m4	WD m5	0.5% m1	0.5% m2	0.5% m3	0.5% m4	0.5% m5	0.5% m6	0.1 % m1	0.1% m2	0.1% m3	0.1 % m1	0.1% m2	0.1% m3	0.1% m4	0.1 % m1	0.1% m2	0.1% m3	0.1% m4	0.1 % m5	0.15% m1	0.15% m2	0.15% m3	0.15% m4	0.15% m5	0.15% m6
1	0.53	0.73	0.67	0.58	0.62	0.58	0.59	0.64	0.57	0.62	0.67	0.6	0.63	0.57	0.61	0.62	0.59	0.53	0.53	no data	0.51	0.58	0.38	0.59	0.6	0.41	0.61	0.5	0.51	0.45	0.4	0.36	0.55	0.35	0.45	0.19
2	0.69	0.55	0.64	0.6	0.62	0.59	0.61	0.64	0.58	0.65	0.69	0.61	0.62	0.59	0.62	0.64	0.58	0.54	0.42	0.58	0.45	0.6	0.39	0.49	0.64	0.6	0.65	0.49	0.37	0.31	0.38	0.28	0.37	0.39	0.46	0.36
3	0.69	0.55	0.64	0.42	0.62	0.59	0.61	0.64	0.58	0.65	0.69	0.61	0.62	0.46	0.62	0.64	0.5	0.54	0.55	0.58	0.41	0.46	0.61	0.31	0.62	0.55	0.48	0.39	0.48	0.41	0.45	0.33	0.42	0.37	0.62	0.37
4	0.57	0.54	0.59	0.54	0.64	0.45	0.62	0.65	0.58	0.64	0.7	0.61	0.64	0.6	0.62	0.65	0.62	0.55	0.41	0.46	0.45	0.57	0.65	0.45	0.62	0.65	0.65	0.52	0.62	0.46	0.47	0.67	0.49	0.44	0.62	0.49
5	0.57	0.6	0.59	0.51	0.64	0.38	0.4	0.65	0.58	0.64	0.7	0.61	0.64	0.6	0.62	0.65	0.62	0.55	0.47	0.56	0.61	0.61	0.56	0.51	0.35	0.65	0.67	0.62	0.53	0.42	0.62	0.67	0.54	0.7	0.62	0.49
6	0.59	0.53	0.32	0.62	0.64	0.36	0.63	0.6	0.59	0.63	0.7	0.62	0.65	0.61	0.63	0.65	0.62	0.56	0.55	0.58	0.7	0.47	0.66	0.62	0.62	0.66	0.69	0.5	0.55	0.53	0.64	0.67	0.48	0.51	0.63	0.53
7	no data for study 1			0.62	0.51	0.31	0.53	0.44	0.59	0.63	0.47	0.45	0.65	0.49	0.63	0.65	0.62	0.56	no data for study 1			0.62	0.53	0.31	0.52	0.66	0.69	0.52	0.55	0.64	0.66	0.58	0.62	0.69	0.63	0.57
8				no data for study 2				0.54	0.6	0.64	0.43	0.61	0.48	0.62	0.63	0.45	0.44	0.53				no data for study 2				0.5	0.72	0.43	0.45	0.66	0.68	0.7	0.42	0.62	0.64	0.54
Figure 3 d
	Chow												WD												WD+BAM15 0.05%						WD+BAM15 0.1%												WD+BAM15 0.15%
Body mass (g)	Study 1			Study 2				Study 3					Study 1			Study 2				Study 3					Study 3						Study 1			Study 2				Study 3					Study 3
Days of treatment	Chow m1	Chow m2	Chow m3	Chow m1	Chow m2	Chow m3	Chow m4	Chow m1	Chow m2	Chow m3	Chow m4	Chow m5	WD m1	WD m2	WD m3	WD m1	WD m2	WD m3	WD m4	WD m1	WD m2	WD m3	WD m4	WD m5	0.5% m1	0.5% m2	0.5% m3	0.5% m4	0.5% m5	0.5% m6	0.1 % m1	0.1% m2	0.1% m3	0.1 % m1	0.1% m2	0.1% m3	0.1% m4	0.1 % m1	0.1% m2	0.1% m3	0.1% m4	0.1 % m5	0.15% m1	0.15% m2	0.15% m3	0.15% m4	0.15% m5	0.15% m6
1	27.2	30.5	30.1	29.6	31.9	33	31.7	30.8	28.5	28.2	31.6	32.1	29.2	32.3	31.3	30.5	28.7	31.1	30.9	27.3	31.5	28.3	27.1	30.3	28.6	33.1	29.9	28.8	29	33.4	26.8	32.2	29.1	29.3	27.6	31.7	30.3	31.1	28.4	30	29.2	31.8	30.6	29.7	30.1	27.8	28.9	34.4
2	27.1	29.1	27.7	29.3	31.5	32.6	31.5	30.3	28.3	28.3	29.9	31.4	29.6	31.6	30.9	30.9	28.8	31.7	31.3	26.8	31.5	27.3	26.9	29.4	29	31.4	28.9	27.5	28.5	32.3	26.1	30.3	27.3	30.1	27.4	31.1	30.2	28.8	27.5	28.8	27.9	30.3	28.9	27.7	27.9	25.9	26.7	32.1
3	27.1	29.1	28.1	30.1	32.1	32.5	31.5	30.3	28.2	28.2	30.2	31.6	29.5	31.9	31.6	29.9	28.9	31.7	30.9	27.2	31.2	27.1	26.8	29.9	28.6	31	29	27.2	28	31.7	26.2	30.3	27.5	29.9	28.9	31.7	30.9	28.9	26.5	28.8	27.1	29.5	28.2	27	27.5	25.7	26.5	31.2
4	26.5	29.2	27.9	29.3	31.8	32.7	31.5	30.4	28.5	27.8	30.2	31.6	29.6	31.9	31.5	29.5	28	30.3	30.4	27.6	31.7	27.8	27	30.4	28.5	30.3	28.9	27.1	27.8	31.5	26.1	30.7	27.5	30.6	29.8	31.6	32.1	28.5	26	27.9	27.2	29	26.7	26.1	26.6	25.2	26.9	30.7
5	26.9	29.7	28.4	29.4	31.8	33.2	31.2	30.2	28.5	28.4	30	31.5	29.8	31.5	31.7	28.6	28.1	29.6	29.9	27.7	32	27.9	27.5	30.8	28.8	30.4	29.4	27.3	28.1	31.7	26	30.2	26.4	31.2	29.5	32	31.1	28.4	25.6	27.5	27.4	28.7	26.1	25.9	25.8	25.1	27.9	30.7
6	26.9	29.7	28.4	29.1	31.5	32.9	31	30.5	28.9	27.9	30.2	31.1	30	31.8	31.9	32	30.4	31.8	31.8	28	32	27.7	27.5	30.8	28.9	30.4	28.9	27.5	27.9	32.1	26	29.8	26.3	28.7	28.4	30.5	30.7	28	25.4	27.8	27.4	28	25.1	25.4	25.3	24.7	26.7	30.2
7	27.5	30.1	28.6	30.2	32.6	33.6	31.4	30.3	28.9	28	30	30.7	30.3	32.7	31.4	32	30.2	31.7	31.8	28.3	31.9	27.9	28.2	30.8	29.3	30.8	29.3	27.8	28	31.9	26.9	30.2	26.6	28.8	28	29	30.2	27.4	24.6	27.1	27.3	27.6	24.4	24	25.3	24.8	27.3	30.3
8	25.9	29.1	27.8	29.2	31.9	33.3	31.2	30.5	27.9	27.5	30.1	30.4	29.9	31.7	32.1	32.1	30.2	32.4	32.9	27.7	32.1	27.8	27.4	30.5	29.4	30.5	27.8	27.8	27.6	31.8	26.3	29.9	25.8	29.6	28.3	29.9	30	27.5	24.8	26.9	26.8	27.2	24.4	23.9	25.1	24.3	27.3	30.8
Figure 3 e
	Chow					WD					WD+BAM15 0.05%						WD+BAM15 0.10%					WD+BAM15 0.15%
Fat pad mass (g)	Study 3					Study 3					Study 3						Study 3					Study 3
Fat pad	Chow m1	Chow m2	Chow m3	Chow m4	Chow m5	WD m1	WD m2	WD m3	WD m4	WD m5	0.5% m1	0.5% m2	0.5% m3	0.5% m4	0.5% m5	0.5% m6	0.1 % m1	0.1% m2	0.1% m3	0.1% m4	0.1 % m5	0.15% m1	0.15% m2	0.15% m3	0.15% m4	0.15% m5	0.15% m6
Gonadal	0.58	0.38	0.46	0.66	0.34	0.84	0.88	0.48	0.72	0.9	0.78	0.76	0.66	0.58	0.4	0.82	0.64	0.32	0.32	0.46	0.48	0.14	0.2	0.36	0.34	0.28	0.54
Inguinal	0.42	0.28	0.24	0.38	0.26	0.48	0.64	0.34	0.52	0.52	0.56	0.54	0.42	0.38	0.36	0.46	0.38	0.28	0.24	0.26	0.36	0.16	0.18	0.26	0.3	0.2	0.26
Retroperitoneal	0.12	0.08	0.08	0.18	0.08	0.18	0.24	0.12	0.24	0.22	0.26	0.18	0.12	0.1	0.1	0.26	0.1	0.06	0.04	0.08	0.06	0.04	0.02	0.06	0.04	0.06	0.14
Brown fat	0.12	0.08	0.12	0.1	0.06	0.16	0.16	0.12	0.1	0.14	0.1	0.1	0.06	0.1	0.08	0.1	0.12	0.06	0.04	0.08	0.06	0.08	0.1	0.06	0.06	0.06	0.06
Figure 3 f
	Chow												WD												WD+BAM15 0.05%						WD+BAM15 0.1%												WD+BAM15 0.15%
	Study 1			Study 2				Study 3					Study 1			Study 2				Study 3					Study 3						Study 1			Study 2				Study 3					Study 3
GTT Total AUC	Chow m1	Chow m2	Chow m3	Chow m1	Chow m2	Chow m3	Chow m4	Chow m1	Chow m2	Chow m3	Chow m4	Chow m5	WD m1	WD m2	WD m3	WD m1	WD m2	WD m3	WD m4	WD m1	WD m2	WD m3	WD m4	WD m5	0.5% m1	0.5% m2	0.5% m3	0.5% m4	0.5% m5	0.5% m6	0.1 % m1	0.1% m2	0.1% m3	0.1 % m1	0.1% m2	0.1% m3	0.1% m4	0.1 % m1	0.1% m2	0.1% m3	0.1% m4	0.1 % m5	0.15% m1	0.15% m2	0.15% m3	0.15% m4	0.15% m5	0.15% m6
Baseline	843.8	932.3	1037	1239	1125	1186	1117	1129	887.3	962.3	1373	1257	1697	1076	1163	1235	1271	1325	1182	903	1314	1049	1118	1122	1117	1157	1213	1070	1081	1007	1116	1045	827.3	1273	1419	1210	1211	1136	941.3	1017	1192	941.3	1001	951	1055	1112	1123	1253
Day 7	1103	1273	1095	1098	1097	1377	1178	1108	943.5	1159	1207	1136	1652	1502	1835	1447	1671	1253	1397	1386	1223	1270	1445	1268	1444	1055	1159	1013	1073	1170	1060	1171	979.9	1266	*	1195	1444	939.8	973.5	974.3	1146	861	585	791.3	1064	1037	918.8	1157
																																			*missed injection
Figure 3 g & h
	Chow												WD												WD+BAM15 0.05%						WD+BAM15 0.1%												WD+BAM15 0.15%
	Study 1			Study 2				Study 3					Study 1			Study 2				Study 3					Study 3						Study 1			Study 2				Study 3					Study 3
Time (minutes)	Chow m1	Chow m2	Chow m3	Chow m1	Chow m2	Chow m3	Chow m4	Chow m1	Chow m2	Chow m3	Chow m4	Chow m5	WD m1	WD m2	WD m3	WD m1	WD m2	WD m3	WD m4	WD m1	WD m2	WD m3	WD m4	WD m5	0.5% m1	0.5% m2	0.5% m3	0.5% m4	0.5% m5	0.5% m6	0.1 % m1	0.1% m2	0.1% m3	0.1 % m1	0.1% m2	0.1% m3	0.1% m4	0.1 % m1	0.1% m2	0.1% m3	0.1% m4	0.1 % m5	0.15% m1	0.15% m2	0.15% m3	0.15% m4	0.15% m5	0.15% m6
0	9.5	9.9	8.65	9.4	10	10.35	9	7.5	6.6	7.4	8.9	8.1	11.9	9.55	9.55	10.4	10.8	9.3	10	8.8	8.6	9.9	9.8	9.5	10.2	8.9	10.6	9.7	9	9.9	8.05	7.4	7.5	8.4	*	7.8	7.7	6.3	5.5	8.2	9.2	5.9	5.6	5.5	6.4	7	6.3	8.2
15	16.2	18.5	16.5	18.5	15.8	18.6	14.9	17.8	15.8	20.3	19.6	17.8	23.7	22.8	26.1	20	23.8	18.5	24	17.6	17.3	19.5	18.4	16.3	17.9	16.6	17.2	16.2	15.5	17.9	17.4	21.3	16.6	21.5	*	17.4	23.5	16.9	15.3	17.5	17.1	12	8.8	13.7	17.1	15.7	16.5	16.3
30	12.4	14.6	14.3	13.4	10.6	20.3	14.2	13.4	11.8	14.8	13.7	15.6	22.65	18.65	25.6	19.4	22.5	19.6	16.2	19.1	15.6	18.7	19.6	15.4	15.4	14.6	15.4	12	15.1	12.8	14.4	15.8	11.55	16.2	*	14.9	19.9	11.4	14.7	12.4	15.9	12.6	6.3	9.8	16.1	11.2	10.7	13.2
45	15	14.4	11.7	11.8	10.4	12.9	16.9	12	9.5	12	12.8	13	20.95	16.9	22.5	15.4	18.65	12.1	16.6	15.1	14.1	14	17.1	14.6	17.5	10	12.2	11	12	12.6	10.8	12.4	10.9	12	*	12.4	16.1	11.1	10.7	9.8	12.9	9.8	6.4	9.4	11.2	11	8.8	11.6
60	10.2	13.9	10.6	10	15.4	15.9	11.9	11.2	9.8	10.7	12	10.7	15.9	15.85	19.3	17.3	17.3	12.2	12.7	14.8	12.5	12	16	13.7	17.1	10.8	10.7	10	11.4	11.9	9.9	10.9	10.15	13.8	*	13.3	14	8.8	9.7	8.9	10.8	8.7	6.2	7.4	10.1	11.9	9	13.4
90	9.9	11.55	10.3	9.8	8.2	11	10.2	10.1	7.8	10.4	11.9	9.2	13	13.2	14.4	10.5	15.1	10.4	12.3	14	11.5	9.5	12.3	12.9	14.7	8.5	11.1	8.5	7.3	11.9	9.2	8.5	7.3	9.8	*	11.1	11.9	6.9	6.9	7.8	9.7	7	5.4	6	8.2	9.9	8.6	11.8
																																			*missed injection
Figure 3 I
	Chow												WD												WD+BAM15 0.05%						WD+BAM15 0.1%												WD+BAM15 0.15%
	Study 1			Study 2				Study 3					Study 1			Study 2				Study 3					Study 3						Study 1			Study 2				Study 3					Study 3
	Chow m1	Chow m2	Chow m3	Chow m1	Chow m2	Chow m3	Chow m4	Chow m1	Chow m2	Chow m3	Chow m4	Chow m5	WD m1	WD m2	WD m3	WD m1	WD m2	WD m3	WD m4	WD m1	WD m2	WD m3	WD m4	WD m5	0.5% m1	0.5% m2	0.5% m3	0.5% m4	0.5% m5	0.5% m6	0.1 % m1	0.1% m2	0.1% m3	0.1 % m1	0.1% m2	0.1% m3	0.1% m4	0.1 % m1	0.1% m2	0.1% m3	0.1% m4	0.1 % m5	0.15% m1	0.15% m2	0.15% m3	0.15% m4	0.15% m5	0.15% m6
Random fed insulin (ng/mL)	0.61	1.13	0.38	1.24	1.222	0.975	1.314	0.435233	2.12683	0.637678	0.629403	1.66306	0.65	1.19	1.92	1.17	0.95	2.92	2.09	1.61548	2.87675	1.68334	1.07442	2.90588	1.19325	1.46474	0.602577	1.17719	1.82485	0.979547	0.8	1.07	0.62	1.46	0.15	0.67	0.66	1.40552	0.127204	1.16108	0.445772	0.473954	0.209667	0.357925	0.382501	1.08833	0.672223	0.672223

## Sheet: Figure 4
Figure 4 a
Body mass (g)	Chow																					WD																					WD+BAM15 0.10%
	Study 1					Study 2						Study 3					Study 4					Study 1					Study 2						Study 3					Study 4					Study 1					Study 2
Weeks (relative to treatment)	Chow m1	Chow m2	Chow m3	Chow m4	Chow m5	Chow m1	Chow m2	Chow m3	Chow m4	Chow m5	Chow m6	Chow m1	Chow m2	Chow m3	Chow m4	Chow m5	Chow m1	Chow m2	Chow m3	Chow m4	Chow m5	WD m1	WD m2	WD m3	WD m4	WD m5	WD m1	WD m2	WD m3	WD m4	WD m5	WD m6	WD m1	WD m2	WD m3	WD m4	WD m5	WD m1	WD m2	WD m3	WD m4	WD m5	0.10% m1	0.10% m2	0.10% m3	0.10% m4	0.10% m5	0.10% m1	0.10% m2
-4	23.3	26.9	26	24.6	27.2	26.9	24.3	26.7	23.1	24.8	26.6	no data	26	24.9	24.6	26.7	24	25.4	26.2	24.2	24.3	26	25.9	26.6	24.5	26	25.3	25.5	25.7	23.6	25.5	26.7	26.2	27.7	23	25.5	23.7	23.2	27.1	27	27.1	23.6	23.9	24.3	25.8	23.5	24.2	26.3	26
-3	25.1	28.5	27.3	26.3	29.3	28.1	25.3	27.8	23.4	25.4	27.4	29.2	26.9	28.2	26.5	27.6	24.4	25.1	26.6	24.5	24.8	29.2	29.1	29.6	27.5	29.4	28.5	29.3	29.3	25.3	28.2	29.9	29.4	29.8	26.6	30	23.9	27	29	30	28.5	26.7	26.1	26.8	30.8	26.4	26.9	28.2	29
-2	26	30.5	29.1	27	30.3	29.3	26.8	32.8	24.1	26.1	27.6	29.9	28.2	29.6	27.4	29.7	25.1	27.1	27.5	26.2	25.4	31.8	30.4	30.7	28.2	30.7	31.3	31.6	30.3	26.5	29.7	31.3	31.8	31.4	30	33.6	25.2	28.2	31.4	30.7	29.3	28.7	28.4	25.8	33.3	28.1	28.1	29.2	29.4
-1	26.7	30.7	30	28	31.3	29.4	27.3	29.1	24.5	26.9	27.7	30.6	28.5	30.1	28.1	30.8	25.3	26.6	27.8	26.2	25.8	33.9	31.9	32	29	32.4	31.9	33	33.7	27.4	34.3	33.7	31.7	30.5	30.7	33.6	25.4	29.6	31.1	30.1	30.1	31.3	30.1	28.2	36.3	29.8	29.1	30.1	30.1
0	27.2	31.3	29.9	28.8	31.8	30.3	27.9	30.3	25.5	27.8	28	30.1	28.7	29.6	27.5	30.2	26.4	27.9	28.4	27	26.4	35.5	32.9	33.4	30.4	32.4	35.3	36.1	33.3	28.4	30.3	30.9	31.8	30.6	32.3	35.8	26.2	30.7	31.4	31.3	32.2	32.5	31.1	29.1	36.7	29.7	30.1	31.9	31.2
1	27.8	31.8	30.8	30.2	32.4	30.7	28.6	30.7	26.2	27.9	28.6	31	29.9	29.9	28.1	30.4	25.7	27.3	28	26.7	26.6	34.1	32.2	33.2	29.3	31.3	33.5	35.6	32.5	26.8	29.2	31.1	30.4	30.4	32.2	35	25.7	31.5	31	32	31.6	30.4	28.4	28.3	35.1	28.6	28.7	29.9	29.3
2	28.3	32.1	31.7	30.2	33.5	31.3	28.6	32	27	28.6	29.6	32.2	30.1	30.5	29.7	31	26.3	28.4	28.5	27.9	27.6	34.5	33.1	34.7	29.8	31.7	36.2	37.8	24.1	28.4	30.6	32.6	31.6	31.5	33.6	35.1	26.6	32.5	31.9	32.8	32	32.7	27.8	28.2	33.8	28.2	28	30.7	28.7
3	29.8	31.9	31.3	30	33.5	31.4	28.8	31.4	26.3	28.1	28.8	32.2	30	30.6	29.4	31.5	26.7	28.3	28.3	29.1	27.6	34.2	33	35.4	30	30.8	36.4	38.2	34.4	28.3	31.1	33.1	32.4	32	35.4	35.5	25.7	31.6	31.2	32.4	32.3	31.9	27	28.7	33.8	28.2	28	31.1	29.1
4	29.9	32.5	31.7	30.7	33.9	31.6	28.7	32.2	26.9	29.1	29.7	32.3	30.7	31.1	29.6	31.9	26.8	28.5	28.4	29.3	28.1	34.5	33.2	37.2	30.3	31.8	37.2	40.1	35.3	28.5	32.6	33.6	32.9	33.1	35.6	37.3	26.1	32.7	32.6	32.8	32.9	33.4	27.6	28.9	33.1	27.9	27.2	30.8	29
5	29.6	32.5	32.8	31.1	33.7	32.1	28.8	32.5	27	29.6	30	33.8	31.8	32	30.5	32.7	27.6	29.1	29	29.5	29.3	35.3	34.7	37.6	30.8	31.7	39.3	42.3	36.7	29	34	33.6	34.5	34.5	37.1	38	26.6	34.7	33.4	33.9	34.3	35.3	27.2	28.4	32.6	27.6	27.7	30.8	29
Figure 4 b
Fat mass (g)	Chow																					WD																					WD+BAM15 0.10%
	Study 1					Study 2						Study 3					Study 4					Study 1					Study 2						Study 3					Study 4					Study 1					Study 2
Weeks (relative to treatment)	Chow m1	Chow m2	Chow m3	Chow m4	Chow m5	Chow m1	Chow m2	Chow m3	Chow m4	Chow m5	Chow m6	Chow m1	Chow m2	Chow m3	Chow m4	Chow m5	Chow m1	Chow m2	Chow m3	Chow m4	Chow m5	WD m1	WD m2	WD m3	WD m4	WD m5	WD m1	WD m2	WD m3	WD m4	WD m5	WD m6	WD m1	WD m2	WD m3	WD m4	WD m5	WD m1	WD m2	WD m3	WD m4	WD m5	0.10% m1	0.10% m2	0.10% m3	0.10% m4	0.10% m5	0.10% m1	0.10% m2
-4	2.65	1.86	3.19	2.19	2.3	1.8	1.5	2.2	2.2	2.3	1.9	2.76	2.06	2.55	2.56	2.02	1.6	2	1.7	1.8	2.4	3.4	2.7	2.3	2.1	2.5	2.4	2.8	1.8	2	1.4	1.9	2.5	2.98	2.14	1.75	2.3	2.2	1.8	1.9	1.9	2.3	2.22	1.84	2.74	2.22	2.03	1.8	1.4
-3	3.01	2.01	3.87	2.7	2.71	1.9	1.5	2.6	2	2.6	2.1	2.87	2.56	2.42	2.58	3.27	1.9	2.3	1.9	2.1	3	6.2	5.8	4.5	4	5.9	5.4	5.8	4.6	3.9	3.4	5.2	4.67	5.1	4.65	7.04	3.88	4.6	6.1	4.4	4.8	5.4	4.37	4.22	7	4.19	3.88	3.4	3.4
-2	2.91	2.29	4.32	3.28	2.89	2	1.8	3.3	2.1	2.9	2.4	3.09	3.09	3.12	2.67	4.02	2.1	2.3	2.1	2.4	3	8.2	7.8	5.8	4.9	6.7	7.9	7.9	5.5	4.8	4.7	6.3	6.4	6.5	8.23	10	4.9	6.2	4.8	3.9	6.6	5.5	5.88	4.81	10.05	5.31	4.77	4.2	4.4
-1	3.2	2.59	5.25	3.94	3.54	2.4	1.6	3.8	2.7	3.1	2.8	3.01	2.76	2.89	2.65	4.72	2.4	2.4	2.1	2.7	3.7	9.2	8.7	6.9	5.6	8.3	7	8.1	9.4	5	4.2	4.8	5.6	5.1	9.04	9.62	4.9	7.3	5.8	6.9	6.3	8.1	7.54	5.72	12.24	6.14	5.25	5.3	5.4
0	3.43	2.97	5.27	4.02	3.8	2.56	1.55	4.38	2.71	3.18	2.93	3.08	2.79	2.89	2.61	4.52	2.53	2.79	2.32	2.99	3.91	11.29	9.93	7.6	6.09	8.66	10.47	11.87	7.07	5.37	3.53	4.66	5.54	5.03	10.02	11.04	5.43	8.2	6.99	8.23	5.08	8.05	8.8	6.43	13.18	6.79	5.67	5.84	5.91
1	no data for study 1					2.3	1.7	4.7	2.9	3.5	3.3	3.23	3.21	2.85	2.54	4.36	2.3	2.5	2.1	2.9	3.8	no data for study 1					9.2	11.8	6.4	4.9	3.4	5.9	5.2	4.9	10.31	11.1	4.78	7.2	5.9	6.6	4.6	6.9	no data for study 1					4.6	4.7
2	3.84	4.12	5.59	5.13	4.57	2.8	1.7	5.1	3.3	4.1	3.8	3.78	3.84	3.18	3.18	5.02	2.1	3.1	2.4	3.2	4.7	9.8	9.6	8.8	5.9	7	11.1	13.6	8.3	6.5	5.2	8.1	6.5	6.2	11.25	11.1	5.32	8.1	6.9	8	5.9	8.4	5.5	6.3	9.7	4.7	4.7	5.5	4.8
3	3.64	3.55	4.68	4.33	4.7	2.9	1.7	5.2	3	3.9	3.4	3.93	4.19	3.28	2.82	4.79	2.4	2.6	3.2	2	4.8	9.3	9.4	9.2	6.2	5.9	11.5	14.2	8.6	6.5	5.7	8.3	7.7	7.3	12.45	11.61	4.73	8.2	6.9	8.1	6.3	8	4.5	5.7	9.3	4.3	4.2	5.6	5.2
4	3.84	3.92	4.77	5.11	4.69	3	1.7	5.4	3.3	4.5	3.9	3.46	4.33	3.04	3.19	4.54	2.7	3.1	3.5	2.5	5.3	9.3	9.4	11	6.6	6.5	12.3	15.5	9.6	6.9	7	8.3	8.7	8.65	12.69	12.58	5.06	8.9	8.2	8.6	7.3	8.9	5.1	6	8.3	3.9	3.4	5.6	5.2
5	3.54	4.08	4.97	5.39	4.32	3.9	2.2	6.2	3.7	5	4.6	4.03	4.96	3.43	3.57	4.68	3.2	3.3	3.9	2.6	6	10.9	10.5	11.5	7	6.7	14.1	16.8	11.1	7.2	8.1	8.6	9.79	10.03	13.91	13.75	5.65	10.5	9	9.8	8.9	11	4.7	5.4	7.5	3.6	3.8	6	5
Figure 4 c
Lean mass (g)	Chow																					WD																					WD+BAM15 0.10%
	Study 1					Study 2						Study 3					Study 4					Study 1					Study 2						Study 3					Study 4					Study 1					Study 2
Weeks (relative to treatment)	Chow m1	Chow m2	Chow m3	Chow m4	Chow m5	Chow m1	Chow m2	Chow m3	Chow m4	Chow m5	Chow m6	Chow m1	Chow m2	Chow m3	Chow m4	Chow m5	Chow m1	Chow m2	Chow m3	Chow m4	Chow m5	WD m1	WD m2	WD m3	WD m4	WD m5	WD m1	WD m2	WD m3	WD m4	WD m5	WD m6	WD m1	WD m2	WD m3	WD m4	WD m5	WD m1	WD m2	WD m3	WD m4	WD m5	0.10% m1	0.10% m2	0.10% m3	0.10% m4	0.10% m5	0.10% m1	0.10% m2
-4	20.13	24.08	22.06	21.5	24.05	24.2	21.9	23.8	20.6	21.8	24	22.91	23.2	21.7	21.54	23.92	21.8	22.9	24.1	22	21.4	21.9	22.5	23.8	21.8	23	21.9	21.9	23.3	21	23.4	24	22.34	20.88	24.8	23.2	23.24	23.81	23.19	22.74	23.3	21.06	21.1	21.6	22.4	20.8	21.5	23.3	24.1
-3	21.12	25.67	22.48	22.4	25.51	25.6	23	24.7	20.8	22.3	24.6	25.77	23.4	25.03	23.15	23.69	22	23.4	24.2	22.1	21.1	22.4	22.5	24.4	22.4	22.6	22.3	22.9	24.1	20.9	24	24.3	24.5	23.9	21.52	22.58	19.55	23.3	23.77	22.85	22.79	22.48	21.4	22	23	21.3	22.1	24.2	24.8
-2	22.54	27.52	24.08	23.45	26.83	26.4	24.5	25.2	21.5	22.7	24.2	25.98	24.13	25.78	23.77	24.77	22.5	24	24.8	23	21.8	23.1	22.1	24.4	23	23.6	22.5	22.9	24.2	21.5	24.1	24.1	24.9	24.3	21.28	22.91	19.49	23.72	25.06	25.9	22.83	24.2	21.4	22	22.8	22.6	22.6	24.3	24.3
-1	23	27.2	24.3	23.4	26.9	26.3	25.1	25.2	21.5	23.3	24.2	26.91	25.57	26.54	24.83	25.43	22.3	23.5	24.6	22.8	21.4	23.8	22.4	24.9	22.9	23.4	24.3	24.2	23.7	22.1	25	24.6	25.4	24.6	21.46	23.61	20.11	22.4	24.48	24.22	24.17	22.45	21.7	21.7	23.2	23.1	23.2	24.3	24.3
0	23.25	27.18	24.05	24.18	27.32	27.2	25.8	25.4	22.1	24	24.3	26.29	25.08	25.99	24.26	24.97	22.7	24.3	25.2	23.2	21.9	24.3	22.6	25.5	23.3	23.9	24.3	23.5	25.6	22.6	25.7	25.7	25.7	24.9	21.78	24	20.5	23.41	24.49	24.47	26.21	22.71	22.6	22.8	23.5	23.2	23.6	25.4	24.5
1	no data for study 1					27.5	26.2	25.1	22.8	24.2	24.9	27.08	25.76	25.92	24.66	25.34	22.6	24.3	25.2	23.3	21.9	no data for study 1					24.2	23.4	25.5	21.7	25	24.4	24.6	24.8	21.6	23.1	20.2	23.29	24.16	24.33	25.68	21.99	no data for study 1					24.6	24.2
2	23.33	26.7	24.52	23.59	27.25	28	26.4	26.2	23.6	24.2	25.2	27.96	25.58	26.84	25.64	26.07	23.7	24.7	25.3	23.8	22.4	23	22.6	24.9	22.6	23.6	24.7	24.1	25.3	21.4	24.8	24.2	24.4	24.4	22.1	23.1	20.6	23.46	24.3	24.27	25.37	22.8	21	21.2	23.2	22.4	22.3	24.6	23.4
3	25.23	27.14	25.51	24.8	27.67	27.8	26.5	25.6	22.9	24	24.8	27.26	25.01	26.31	25.61	25.9	23.7	25	24	26	22.2	24.2	22.9	25.4	23.4	24	24.5	23.9	25.2	21.3	24.8	24.4	24	23.7	22.5	23	20.2	23	23.67	24.01	25.48	23.27	21.6	22.4	24.1	23.1	22.9	24.6	23.5
4	25.24	26.81	25.82	24.5	27.85	27.8	26.2	26.4	23	24.1	25.3	28.06	25.67	27.04	25.68	26.75	23.4	24.9	24.1	26	22.5	23.3	22.7	25.3	23	24.5	24.8	24.6	25.1	21.3	25.2	24.6	23.6	23.6	22.6	23.5	20.1	22.88	23.93	23.54	24.79	23.39	21.3	21.9	24	22.8	23	24.4	23.5
5	24.84	26.99	26.98	24.87	28.07	27.4	26.1	26.4	23.2	24.5	25.2	29.21	26.23	27.97	26.36	27.64	23.68	25.43	24.33	26.2	22.78	23.4	23	25.1	23	24.3	25.2	25.1	25.1	21.4	24.9	24.3	23.9	23.5	22.8	23.7	20.1	23.43	23.66	23.36	24.61	22.9	21.5	22.1	24.2	22.7	22.5	24.1	23.7
Figure 4 d
Cumulative caloric intake	WD																					WD+BAM15 0.10%
(kcal/mouse)	Study 1					Study 2						Study 3					Study 4					Study 1					Study 2						Study 3					Study 4
Days	WD m1	WD m2	WD m3	WD m4	WD m5	WD m1	WD m2	WD m3	WD m4	WD m5	WD m6	WD m1	WD m2	WD m3	WD m4	WD m5	WD m1	WD m2	WD m3	WD m4	WD m5	0.10% m1	0.10% m2	0.10% m3	0.10% m4	0.10% m5	0.10% m1	0.10% m2	0.10% m3	0.10% m4	0.10% m5	0.10% m6	0.10% m1	0.10% m2	0.10% m3	0.10% m4	0.10% m5	0.10% m1	0.10% m2	0.10% m3	0.10% m4	0.10% m5
1	12.432	9.324	11.914	9.324	12.432	8.288	9.842	13.986	9.324	15.54	13.986	10.878	7.77	15.54	7.77	9.324	7.252	5.698	7.77	6.734	5.698	8.806	9.842	8.288	10.36	9.842	7.252	9.842	9.324	5.698	10.878	12.95	5.698	7.77	6.734	3.108	7.252	7.252	5.698	7.77	6.734	5.698
2	27.454	21.756	27.972	21.238	27.454	18.648	19.166	27.972	18.648	31.08	29.526	26.418	23.31	29.008	19.684	18.13	17.094	18.13	17.612	22.274	15.022	17.094	22.274	16.576	22.274	21.238	18.648	23.828	21.238	10.878	23.31	26.936	15.022	16.058	13.468	9.842	18.13	15.54	13.986	18.648	15.54	11.914
3	37.814	31.08	39.368	31.598	38.85	30.562	31.598	43.512	30.044	46.62	45.066	41.958	36.26	38.85	32.116	29.526	30.562	30.044	26.936	37.814	24.346	26.936	37.296	26.418	36.26	34.188	31.08	37.814	33.67	19.684	38.332	41.44	24.346	24.864	23.31	18.648	33.67	24.346	24.864	30.562	28.49	24.346
4	49.21	43.512	54.908	42.476	49.21	42.476	44.03	55.944	41.958	62.16	60.606	55.944	51.282	50.246	40.922	37.296	42.994	45.584	41.958	53.354	34.188	38.332	55.426	38.85	52.836	46.62	40.922	53.354	47.138	27.972	51.282	51.282	34.188	38.332	33.152	27.454	44.548	35.224	37.296	46.102	44.03	32.116
5	60.606	56.98	70.448	55.426	57.498	52.836	58.016	68.376	50.764	77.7	76.146	71.484	66.822	64.232	50.764	48.692	57.498	57.498	57.498	68.894	45.066	49.728	71.484	52.836	63.714	61.124	55.944	68.894	58.016	36.26	66.822	61.124	46.62	49.728	42.994	39.368	59.57	45.584	49.728	60.606	59.57	42.476
6	73.038	69.93	81.326	67.858	68.376	65.268	70.448	83.916	61.642	93.24	91.686	87.024	82.362	77.182	62.16	58.016	71.484	71.484	71.484	84.434	60.606	62.16	89.614	67.858	78.218	72.002	68.376	84.434	68.894	46.62	82.362	71.484	59.052	61.124	53.872	52.836	75.11	55.426	61.642	72.002	75.11	55.426
7	84.952	83.916	94.794	80.808	78.218	76.146	83.916	99.456	73.556	108.78	107.226	102.564	97.902	90.65	77.182	73.038	83.916	87.024	85.988	99.974	75.628	73.556	107.744	79.772	94.276	81.844	82.362	99.974	81.844	55.426	97.902	82.362	74.592	76.664	66.822	64.232	90.65	67.34	77.182	87.542	90.65	68.894
8	100.492	95.312	108.78	93.499	91.427	91.686	99.456	114.996	87.542	124.32	122.766	118.104	113.442	103.6	90.65	85.47	97.384	102.564	97.902	115.514	91.168	84.952	125.874	92.722	110.334	96.866	96.866	115.514	95.83	67.34	113.442	96.348	90.132	92.204	82.362	76.664	106.19	80.29	89.096	103.082	106.19	80.29
9	116.291	109.298	123.284	107.485	109.557	107.226	114.996	130.536	102.046	139.86	137.788	133.644	128.982	116.55	99.974	97.902	111.37	114.478	107.226	131.054	103.082	95.312	143.486	106.708	124.838	107.226	111.888	131.054	111.37	80.808	128.982	109.298	105.672	107.744	96.866	87.542	121.73	95.83	104.636	118.622	121.73	91.686
10	134.421	125.874	141.414	117.845	123.543	122.766	130.018	146.076	112.924	155.4	153.328	149.184	144.522	127.428	109.298	105.672	126.91	130.018	122.766	146.594	116.55	108.78	161.616	124.838	139.342	125.356	126.392	146.594	126.91	88.578	144.522	122.766	121.212	123.284	110.852	98.42	137.27	111.37	120.176	134.162	137.27	105.672
11	147.371	134.162	153.846	127.169	137.011	135.198	141.414	161.616	122.766	170.422	167.832	164.724	160.062	140.378	118.104	120.176	138.824	140.896	138.306	162.134	129.5	119.14	173.012	134.162	152.81	134.68	135.198	162.134	139.342	100.492	160.062	132.09	136.752	138.824	126.392	111.888	152.81	125.874	135.716	149.702	152.81	117.068
12	161.875	147.63	169.904	139.083	146.335	147.112	156.954	177.156	138.306	185.962	183.372	180.264	175.602	155.4	130.018	130.536	152.81	156.436	152.81	177.674	142.968	130.536	189.07	147.63	164.206	151.256	150.738	177.674	154.882	116.032	175.602	147.63	152.292	154.364	141.932	125.356	168.35	139.342	151.256	165.242	168.35	131.054
13	174.825	163.688	186.48	152.033	161.357	162.652	171.976	192.696	152.292	201.502	198.912	195.804	189.588	169.904	144.004	140.896	164.206	171.976	165.76	193.214	157.99	142.45	202.538	165.242	179.228	166.796	166.278	193.214	170.422	131.572	191.142	163.17	167.832	169.904	157.472	136.752	183.89	151.774	166.796	180.782	183.89	144.522
14	189.847	174.048	199.948	163.429	173.271	178.192	186.998	208.236	160.58	217.042	211.862	211.344	205.128	183.372	159.544	153.846	177.156	184.926	179.746	208.754	169.904	152.81	212.639	173.53	191.142	176.638	178.71	208.754	185.962	144.004	203.056	178.71	183.372	185.444	173.012	151.256	199.43	165.242	182.336	196.322	199.43	155.4
15	201.243	188.552	214.97	174.307	185.185	189.588	199.43	219.632	172.494	232.582	223.258	226.884	220.668	198.912	171.976	163.688	192.178	199.43	192.696	224.294	185.444	165.242	224.553	186.48	202.02	190.624	186.998	224.294	201.502	153.328	211.862	189.07	198.912	200.984	188.552	163.688	214.97	179.746	197.876	211.862	214.97	169.904
16	215.229	203.056	224.812	190.365	200.207	203.056	214.452	234.654	183.372	246.05	234.136	242.424	236.208	214.452	183.372	170.94	203.056	214.97	208.236	239.834	199.43	177.674	238.539	202.02	214.97	201.502	199.948	239.834	217.042	168.868	226.366	204.61	214.452	216.006	204.092	174.566	230.51	191.142	212.898	227.402	230.51	182.336
17	228.179	216.524	239.834	201.761	213.675	214.97	229.992	250.194	195.286	261.59	249.158	257.964	251.748	227.92	197.876	180.264	216.006	229.992	223.776	255.374	211.862	193.732	250.971	217.042	225.33	214.97	215.488	255.374	232.582	183.89	241.906	220.15	229.992	228.956	219.632	186.998	246.05	203.574	227.92	242.942	246.05	195.286
18	245.273	229.474	256.41	215.747	229.215	228.438	245.532	265.734	206.164	277.13	261.59	273.504	263.144	243.46	213.416	188.552	226.366	242.942	232.582	269.36	220.15	202.538	265.475	233.1	240.352	233.1	230.51	270.914	248.122	195.804	257.446	235.69	245.532	240.87	235.172	199.948	261.59	214.452	242.424	258.482	261.59	204.61
19	258.741	243.978	270.396	229.733	239.057	239.316	258.482	277.648	215.488	291.634	274.022	289.044	277.648	259	225.848	198.394	241.906	258.482	248.122	284.9	235.69	212.898	280.497	251.23	253.82	248.64	241.388	285.936	263.662	206.682	267.806	246.568	261.072	252.266	250.712	212.38	277.13	229.992	257.964	274.022	277.13	220.15
20	271.691	254.649	281.792	241.647	248.899	251.748	269.878	288.008	225.848	305.62	286.454	304.584	291.634	274.54	237.762	207.2	257.446	274.022	263.662	300.44	251.23	223.258	293.965	266.252	265.216	258.482	250.712	300.958	278.684	215.488	278.684	256.928	276.612	262.108	262.108	225.848	292.67	245.532	273.504	289.562	292.67	235.69
21	285.159	263.973	296.296	252.525	256.669	261.59	281.274	299.404	234.654	321.16	301.994	320.124	307.174	290.08	253.302	222.74	270.396	288.526	274.022	313.39	263.144	235.172	312.095	280.756	280.238	275.058	265.216	314.944	289.044	226.884	291.634	267.806	292.152	277.648	277.648	241.388	308.21	257.446	286.454	305.102	308.21	249.158
22	303.289	273.815	312.354	264.439	270.137	270.914	293.706	309.246	241.906	336.182	310.282	332.556	318.57	300.958	268.842	234.136	282.828	304.066	284.382	328.93	278.166	248.899	329.707	297.332	294.224	288.526	279.72	328.412	301.476	242.424	306.138	278.684	307.692	293.188	293.188	255.892	323.75	268.842	301.994	320.642	323.75	264.698
23	319.347	285.211	326.858	275.835	283.087	283.864	308.21	321.678	250.712	350.686	324.268	348.096	332.038	311.836	284.382	246.568	294.742	318.052	298.368	344.47	292.67	262.885	345.765	311.836	312.354	299.922	291.634	340.326	313.39	253.82	321.678	292.67	323.232	308.728	306.656	267.806	339.29	280.238	315.462	336.182	339.29	278.166
24	335.923	295.571	343.434	287.749	299.663	299.404	323.75	336.7	263.144	366.226	338.772	363.636	347.578	325.304	299.922	262.108	308.728	333.592	309.764	360.01	307.692	276.871	359.751	323.75	326.858	313.908	307.174	354.312	328.93	266.252	337.218	308.21	338.772	324.268	314.944	278.684	354.83	291.634	328.93	351.722	354.83	291.116
25	346.801	308.003	361.046	301.217	314.685	311.318	339.29	350.168	274.54	381.766	351.722	379.176	362.6	338.254	315.462	270.914	319.606	349.132	323.232	375.55	323.232	291.375	372.701	339.808	339.808	325.822	320.124	367.78	343.434	281.792	349.132	318.57	354.312	339.808	330.484	286.972	365.708	302.512	341.88	367.262	370.37	304.066
26	361.823	318.881	378.658	314.167	328.671	326.858	354.83	364.672	288.526	397.306	367.262	394.716	378.14	353.276	328.93	282.31	332.038	364.672	336.182	391.09	338.772	304.843	386.169	355.866	355.348	342.398	333.074	383.32	356.902	293.188	362.082	332.556	369.852	353.794	339.29	301.476	381.248	314.426	355.348	382.802	385.91	319.088
27	374.255	332.867	393.162	327.635	343.175	342.398	367.262	378.658	296.814	412.846	377.104	408.702	393.68	367.78	339.29	292.152	346.542	380.212	348.096	406.63	353.794	315.203	400.155	369.334	368.298	352.24	347.319	398.342	371.406	306.138	374.514	344.47	385.392	363.636	347.06	312.872	395.752	322.714	369.334	398.342	401.45	334.11
28	390.313	345.299	410.256	340.585	356.643	353.276	382.802	394.198	308.21	428.386	392.644	424.242	408.702	381.766	350.168	302.512	362.082	392.126	358.974	422.17	369.334	329.189	416.213	384.356	382.284	365.708	362.859	413.364	386.946	315.98	386.428	357.42	400.932	374.514	357.938	325.822	411.292	336.182	382.284	413.882	416.99	349.65
29	407.407	358.767	427.868	356.643	372.701	366.226	398.342	409.738	317.016	443.926	407.666	434.602	421.652	394.198	359.492	311.318	376.586	406.112	368.816	437.71	384.874	344.729	431.235	400.414	396.788	381.766	378.399	426.832	402.486	328.412	401.968	371.406	416.472	384.356	370.888	339.29	424.76	347.578	396.27	429.422	432.53	364.672
30	420.875	370.681	440.818	369.593	387.723	381.766	412.328	423.724	328.412	459.466	423.206	450.142	436.674	407.148	370.888	321.16	392.126	421.652	382.284	453.25	400.414	354.571	443.667	415.436	408.702	395.752	393.939	441.854	418.026	339.808	414.4	386.946	430.458	395.752	380.73	350.168	439.264	360.528	411.292	444.962	448.07	379.694
31	435.379	383.113	454.286	382.543	400.673	395.925	426.141	438.746	339.808	476.042	435.12	464.128	451.178	422.688	382.284	333.074	405.076	436.156	395.234	468.79	413.364	368.557	456.617	427.35	426.314	411.81	407.925	453.768	433.566	355.521	428.041	400.241	445.998	408.702	393.68	363.636	453.768	371.406	424.76	460.502	463.61	391.608
32	452.991	401.243	468.272	392.385	414.659	410.083	439.955	453.768	351.204	492.618	447.034	475.524	463.61	437.71	397.824	340.844	419.062	451.696	406.63	484.33	428.904	380.989	470.603	443.926	444.444	429.94	421.911	465.682	449.106	371.233	441.681	413.537	458.43	420.098	405.076	375.55	466.2	384.874	438.228	476.042	479.15	405.594
33	471.121	416.265	483.812	406.371	427.091	424.242	453.768	468.79	362.6	509.194	458.948	491.064	479.15	453.25	413.364	356.384	433.048	467.236	418.544	499.87	444.444	394.457	488.215	461.538	462.574	448.07	435.897	477.596	464.646	386.946	455.322	426.832	473.97	435.638	420.616	391.09	481.74	398.342	453.768	491.582	494.69	421.134
34	486.143	428.179	496.762	417.767	438.487	439.782	469.308	484.33	371.406	523.18	472.416	506.604	493.136	465.682	428.386	365.19	448.588	482.776	434.084	515.41	459.984	405.335	503.755	477.596	478.114	466.2	447.811	490.028	480.186	396.788	469.308	440.818	489.51	450.142	431.494	404.558	497.28	413.882	469.308	507.122	510.23	436.674
35	500.647	441.647	510.748	430.717	450.919	450.66	481.222	499.352	379.694	538.72	484.848	522.144	508.676	481.222	443.926	380.73	464.128	498.316	449.624	530.95	475.524	417.767	514.115	492.618	494.172	484.33	456.617	499.352	495.726	406.63	479.15	452.214	505.05	465.682	447.034	420.098	512.82	425.278	482.258	522.662	525.77	451.696
Figure 4 e-g
Fecal Lipids (mg/g)	WD										WD+BAM15 0.10%
	Study 3					Study 4					Study 3					Study 4
	WD m1	WD m2	WD m3	WD m4	WD m5	WD m1	WD m2	WD m3	WD m4	WD m5	0.10% m1	0.10% m2	0.10% m3	0.10% m4	0.10% m5	0.10% m1	0.10% m2	0.10% m3	0.10% m4	0.10% m5
TG	1.5	2.5	2	1.8	1.9	1.8	2.4	2.1	3.3	2	1.8	2.6	1.5	2.3	1.6	3.1	2.8	1.6	4.3	2.5
NEFA	5.1	7.6	6.6	5.4	5.2	10.9	9.1	7.1	8.4	9	6.2	7.7	4.4	8.4	3.5	9.2	8.1	6.7	8.8	7.1
Cholesterol	1.6	1.9	2.5	1.6	2.2	1.5	1.8	1.5	1.9	1.1	2.1	1.9	1.7	2.2	1.9	2.1	2.4	1	2.8	1.8
Figure 4 h
Fat pad masses (g)	Chow						WD						WD+BAM15 0.1%
	Chow m1	Chow m2	Chow m3	Chow m4	Chow m5	Chow m6	WD m1	WD m2	WD m3	WD m4	WD m5	WD m6	0.10% m1	0.10% m2	0.10% m3	0.10% m4	0.10% m5	0.10% m6
Gonadal	0.68	0.26	1.04	0.5	0.76	0.72	2.26	2.68	1.84	1.3	1.88	1.72	0.98	0.8	1.2	1.26	0.64	0.76
Inguinal	0.24	0.1	0.32	0.22	0.3	0.2	1.18	1	0.66	0.46	0.58	0.4	0.34	0.28	0.5	0.52	0.2	0.26
Retroperitoneal	0.24	0.06	0.4	0.12	0.2	0.26	0.94	1.22	0.58	0.52	0.56	0.68	0.3	0.18	0.38	0.36	0.22	0.18
Figure 4 i
Blood Insulin (ng/mL)	Chow					WD					WD+BAM15 0.10%
	Chow m1	Chow m2	Chow m3	Chow m4	Chow m5	WD m1	WD m2	WD m3	WD m4	WD m5	0.10% m1	0.10% m2	0.10% m3	0.10% m4	0.10% m5
Fed	1.07597	1.16514	1.38511	0.779521	1.28387	2.78679	2.88534	5.44307	3.56627	3.32856	2.28262	1.68026	2.27988	0.801245	1.48331
Fasted	0.641472	0.570563	0.520325	0.374728	0.740672	0.595711	0.584399	0.573143	0.506504	0.431802	0.522953	0.508503	0.403251	0.364289	0.402719
Figure 4 j
Plasma NEFA (mM)	Chow					WD					WD+BAM15 0.10%
	Chow m1	Chow m2	Chow m3	Chow m4	Chow m5	WD m1	WD m2	WD m3	WD m4	WD m5	0.10% m1	0.10% m2	0.10% m3	0.10% m4	0.10% m5
Fed	0.753739	0.57801	0.533041	0.52192	0.616277	0.754545	0.792857	0.668177	0.770006	0.78704	1.36601	1.23488	0.893243	0.825798	0.88553
Fasted	1.13235	1.39134	1.29745	0.986186	1.14393	0.870934	0.916896	0.861219	1.05969	0.916722	0.833704	1.06068	0.880715	1.13981	1.01354
Figure 4 k-r
Plasma biochemistries	Chow					WD					WD+BAM15 0.10%
	Chow m1	Chow m2	Chow m3	Chow m4	Chow m5	WD m1	WD m2	WD m3	WD m4	WD m5	0.10% m1	0.10% m2	0.10% m3	0.10% m4	0.10% m5
Triglycrides (mM)	0.7	1	1	1.2	0.8	1.9	2	1.8	1.9	3	2.1	1.5	1.5	1.1	1.3
B-OH butyrate (mM)	0.2	0.2	0.1	0.2	0.2	0.2	0	0.3	0.5	0.3	0.3	0.3	0.2	0.1	0.3
Plasma ALT (U/L)	61	42	27	23	49	19	12	14	28	27	51	22	19	17	26
Plasma AST (U/L)	144	74	86	59	115	63	45	54	66	146	242	141	45	57	63
GLDH (U/L)	19	8	14	11	12	9	11	11	17	13	13	11	5	8	16
Creatine Kinase (U/L)	2136	410	1254	363	1447	493	263	405	368	274	401	770	79	371	337
Plasma Creatinine (µM)	40	35	25	20	20	25	15	30	15	35	35	15	35	35	10
Plasma BUN (mg/dL)	28.9	32.5	24.6	26.1	22.1	31.7	24.4	31.1	28	30.3	36.1	36.1	38.9	33.9	32.8
[truncated: 14 more columns]

## Sheet: Figure 5 
Figure 5 a-c
Complete source data provided as Supplementary Dataset 1
Figure 5 b-c
Metabolite peak AUC
(fold change from median)	WD						WD+BAM15 0.10%
	WD m1	WD m2	WD m3	WD m4	WD m5	WD m6	0.10% m1	0.10% m2	0.10% m3	0.10% m4	0.10% m5	0.10% m6
prostaglandin F2α	0.398835	2.29697	1.44368	1.03701	1.81085	1.00978	0.651178	0.99022	0.831943	0.566164	0.254686	1.12741
12-HETE	0.795095	1.66461	1.65119	1.05012	1.30273	1.05495	0.718401	0.949876	0.536883	0.583265	0.36895	1.10286
15-HETE	0.756474	1.48965	1.42628	1.53589	1.61756	1.12311	0.876887	0.795163	0.759982	0.675139	0.564651	1.34019
12-HHTrE	0.749444	2.5401	1.87171	1.54968	2.5616	1.08831	0.793597	0.666939	0.911685	0.769746	0.627158	1.44128
14-HDoHE/ 17-HDoHE	0.882696	1.2256	1.99517	1.86135	1.35318	1.41058	0.621307	0.925245	0.616003	0.635741	0.345968	1.07475
4-HDoHE	0.328521	1.94879	3.7438	2.44608	2.53056	1.96828	0.224846	0.733908	0.703431	0.640858	0.204395	1.26609
4-hydroxynonenal	0.845498	1.19272	1.83308	1.50003	1.85733	1.3778	0.598914	0.598914	1.04386	0.956138	0.598914	0.598914
ATP	1.06	0.52	1.28	1.09	0.61	1.22	1.01	0.3	0.79	0.99	0.91	1.04
Figure 5 d
Complete fatty acid oxidation
	experiment 1	experiment 2		experiment 3		experiment 1	experiment 2		experiment 3
1-14-C palmitate -> CO2	vehicle m1	vehicle m2	vehicle m3	vehicle m4	vehicle m5	PO BAM15 100 mg/kg m1	PO BAM15 100 mg/kg m2	PO BAM15 100 mg/kg m3	PO BAM15 100 mg/kg m4	PO BAM15 100 mg/kg m5
(average pmoles/min/mg tissue)	0.473667	1.05767	0.469667	0.970567	0.828783	0.924	1.528	1.23833	2.07487	1.71972
technical replicate 1	0.126	1.164	0.479	1.31185	0.642605	0.142	1.597	1.268	1.53077	1.85956
technical replicate 2	0.376	1.084	0.422	0.989712	1.15619	1.85	0.726	0.674	2.21416	1.67727
technical replicate 3	0.709	0.925	0.508	0.610142	0.687554	1.12	2.261	1.773	2.47969	1.62233
technical replicate 4	0.592					1.035
technical replicate 5	0.371					0.258
technical replicate 6	0.668					1.139
Figure 5 e,f	Chow						WD						WD+BAM15 0.10%
Liver lipids	Chow m1	Chow m2	Chow m3	Chow m4	Chow m5	Chow m6	WD m1	WD m2	WD m3	WD m4	WD m5	WD m6	0.10% m1	0.10% m2	0.10% m3	0.10% m4	0.10% m5	0.10% m6
Triglycerides (mg/g)	11.2	5.8	13.3	9.3	8.7	10.7	20.9	23.4	21.1	11.5	16.6	17.7	10.8	13.9	11.4	10.4	8.4	7
NEFA (mg/g)	1.7	1.6	2.4	1.9	2	2.3	2.8	2.1	2.7	2.7	1.1	3.1	1.7	1.3	1	1.6	1.5	1.3

## Sheet: Figure 6
Figure 6 a & b
Pre-treatment blood glucose
Blood glucose	Chow																						WD																						WD + BAM15 0.10%
(mM)	Study 1						Study 2					Study 3						Study 4					Study 1						Study 2					Study 3						Study 4					Study 1
Time (mins)	Chow m1	Chow m2	Chow m3	Chow m4	Chow m5	Chow m6	Chow m1	Chow m2	Chow m3	Chow m4	Chow m5	Chow m1	Chow m2	Chow m3	Chow m4	Chow m5	Chow m6	Chow m1	Chow m2	Chow m3	Chow m4	Chow m5	WD m1	WD m2	WD m3	WD m4	WD m5	WD m6	WD m1	WD m2	WD m3	WD m4	WD m5	WD m1	WD m2	WD m3	WD m4	WD m5	WD m6	WD m1	WD m2	WD m3	WD m4	WD m5	0.10% m1	0.10% m2	0.10% m3	0.10% m4	0.10% m5
0	8.7	10.8	10.3	10.2	9.6	8.4	9.2	7.2	11.25	9.55	6.75	9	10.4	11.3	9.4	9.2	10.3	9.9	8.8	8.5	7.4	9.7	10.4	8	11.5	10.3	9.9	9.7	7.6	11.6	11.2	10	10.2	11.6	9.1	10.7	10.7	10.8	11.1	6.7	8.5	11.9	10.2	10	10.3	11	12	9.5	8.6
15	19.1	13.3	16.3	16.6	14.5	13.6	19.8	17.4	16.5	22.5	16.6	18.1	16.5	19.8	19	18.9	21.2	21.4	19.6	24.9	21	23.1	14.4	19.8	19.3	18.4	17.5	15.1	22.2	17.7	26.5	19.8	18.3	19.9	20.6	20.1	19.4	24.3	23.3	17	14.7	21.6	20.2	18.4	14.7	19.6	18	18	20.6
30	14.6	14.6	15.7	12.5	11.6	10	17.4	13.1	25.2	14.7	20	16	9.5	15.4	16.4	13.7	20.05	16.7	15.1	17.6	14	19.1	17.5	17.5	22.4	19.4	18	17.1	27.3	20.3	25.7	19.8	20	15.1	19.5	18.2	19.3	21.6	22.9	17.8	16	25	20	14.7	17.1	14.3	22.3	21.3	18.4
45	12.4	12.2	11.6	10.9	11	8.3	12.5	11.8	16.8	13.7	12.3	12	10.05	13.6	14.1	12.9	15.8	13.6	14.9	15.5	9.1	15.8	14.1	13.3	21.1	16.9	18.6	17	14.5	19.7	25.4	17.1	19.6	15.3	16.1	16	17	19.3	20.3	16.2	15.5	20.7	17.2	12.8	14.4	14.4	21.2	20.6	14
60	11	11.9	13.4	8.9	10.3	8	13.4	11	16.8	13.8	10.8	12.3	10.4	13.7	13.5	11.3	15.8	11.4	12	14.1	8.8	13.5	12.1	11.8	16.9	15.4	17.6	15	12.2	19.8	24.8	15.1	18.1	13.4	14.2	14.2	16.2	15.8	17.7	9.3	15.4	20.8	12.9	12.3	12.8	12.8	20.8	19.6	12.9
90	9.5	9.8	8.9	7.4	9	6.9	12.3	9	13.8	11.3	7.3	10.8	8.8	11.8	10.2	10.2	11.6	10.3	9.2	10.8	7.7	11.4	9.7	8.8	12.9	12.2	11.3	11	11	15.8	19	13.1	13.8	12	10.7	13.2	14.7	11.9	13.5	9.7	10.7	14.5	11.6	10	11.1	10.8	19.8	14.3	10.6
Figure 6 c
Pre-treatment blood insulin
Blood insulin	Chow																WD																WD + BAM15 0.10%
(ng/mL)	Study 1						Study 2					Study 4					Study 1						Study 2					Study 4					Study 1						Study 2					Study 4
Time (mins)	Chow m1	Chow m2	Chow m3	Chow m4	Chow m5	Chow m6	Chow m1	Chow m2	Chow m3	Chow m4	Chow m5	Chow m1	Chow m2	Chow m3	Chow m4	Chow m5	WD m1	WD m2	WD m3	WD m4	WD m5	WD m6	WD m1	WD m2	WD m3	WD m4	WD m5	WD m1	WD m2	WD m3	WD m4	WD m5	0.10% m1	0.10% m2	0.10% m3	0.10% m4	0.10% m5	0.10% m6	0.10% m1	0.10% m2	0.10% m3	0.10% m4	0.10% m5	0.10% m1	0.10% m2	0.10% m3	0.10% m4	0.10% m5
0	0.58	0.47	0.6	0.61	0.42	0.91	0.501828	0.510109	0.405481	0.583985	0.599741	0.402897	0.679422	0.516551	0.600205	0.671077	1.31	1.62	0.89	0.61	0.54	0.88	1.01966	0.627945	1.57405	1.3119	0.655654	1.21987	1.32512	1.17096	0.760307	1.04821	0.73	0.79	1.14	1.09	0.72	1.05	2.52197	0.505538	1.22398	1.13111	1.0172	0.785684	1.04906	0.874055	1.5018	1.2533
15	0.69	2.13	0.75	0.5	0.72	0.75	0.738292	0.872161	0.476432	0.730866	0.735257	0.573164	0.834601	0.599203	0.57071	0.87374	0.95	1.64	1.21	0.87	0.47	0.67	0.889102	0.971609	1.59901	1.26589	0.77456	1.04398	1.51159	0.983851	1.04242	1.00946	0.8	1.11	0.81	1.38	0.59	1.07	2.26332	0.599202	1.1331	1.33387	1.23263	0.808041	0.919865	0.967452	1.70799	1.47685
30	0.6	0.63	0.66	0.68	0.49	0.93	0.539374	0.632506	0.524923	0.723101	0.898162	0.598143	0.652553	0.5013	0.582574	0.629596	0.95	1.5	1.27	0.54	0.46	1.01	0.990883	0.742983	1.90696	1.60439	0.730983	0.809372	1.98419	0.886252	1.27492	1.09949	0.69	0.94	0.9	1.05	0.71	1.36	2.62366	0.726501	1.17732	1.26313	0.944732	0.908659	0.958028	1.24203	1.67744	1.48463
45	0.47	0.52	0.62	0.72	0.46	0.66	0.599121	0.459783	0.38949	0.351756	0.648491	0.760538	0.661643	0.465248	0.588268	0.873377	0.88	1.07	0.87	0.76	0.5	0.68	0.659878	0.689858	1.7409	1.027	0.59118	0.968679	1.40388	0.894959	0.901591	1.10724	0.5	0.78	0.87	1.12	0.52	1.14	1.62301	0.460102	1.28222	0.968492	0.946092	0.81751	0.966406	1.25174	1.52534	1.35448
Figure 6 d & e
3 weeks of treatment blood glucose
Blood glucose	Chow																						WD																						WD + BAM15 0.10%
(mM)	Study 1						Study 2					Study 3						Study 4					Study 1						Study 2					Study 3						Study 4					Study 1
Time (mins)	Chow m1	Chow m2	Chow m3	Chow m4	Chow m5	Chow m6	Chow m1	Chow m2	Chow m3	Chow m4	Chow m5	Chow m1	Chow m2	Chow m3	Chow m4	Chow m5	Chow m6	Chow m1	Chow m2	Chow m3	Chow m4	Chow m5	WD m1	WD m2	WD m3	WD m4	WD m5	WD m6	WD m1	WD m2	WD m3	WD m4	WD m5	WD m1	WD m2	WD m3	WD m4	WD m5	WD m6	WD m1	WD m2	WD m3	WD m4	WD m5	0.10% m1	0.10% m2	0.10% m3	0.10% m4	0.10% m5
0	8.2	8	9.1	7.9	6	8.6	9.6	9.3	9.4	7.5	7.3	9	7.7	10.2	8.2	9.8	10.5	7.9	8.3	7	6.5	8.8	6.5	8.5	11.1	9.2	8.4	12.4	6.7	10.9	9.7	10.1	9.4	10.7	10.9	8.6	8.8	9.8	10.3	11.3	12.8	10.7	10.4	10.6	8.3	5.7	8	7	8
15	16.4	16.4	22.3	20.5	19.2	16.7	14.3	16.9	15.6	16.9	17.6	20.8	17.4	19.1	17.7	17.9	18.7	20.4	20.4	18.4	19.6	19.9	16.1	18.5	19	17.6	17.6	11.2	13.7	17	17.8	19.6	15.6	22.5	20.1	17.6	20.1	19.1	23.5	20.7	24	14.9	19	19	12.9	11.9	17.8	17.2	13
30	14.5	12.7	18.3	16	14.6	13.7	14.4	12.7	18	15.8	15.4	17.1	15.3	12.9	15.6	16.2	16	16.5	16.5	14.9	13.9	17.9	14.4	21.5	20.7	18.3	15.4	17.5	12.5	21.6	18	20.3	18	18.5	18.6	17.3	20.9	15.5	19.8	20.8	17.5	18.9	18.1	16.3	11.4	7.9	18.8	15.2	13.5
45	13.8	10.9	14.2	12.7	10.7	15.4	14.3	12	16.4	13.7	12.9	13.8	11.4	12.9	12.6	13.6	14.3	13.2	13.2	13.7	10.7	16.8	11.7	18.1	19.4	16.2	13.7	15.1	10.3	18.2	15.6	19.1	16.4	18.6	17.1	17.65	15.3	13.7	18	18.2	16.1	18.35	18.05	14.5	10.5	8.2	16.5	12.9	10.7
60	12.8	10.2	13.5	12.2	9.3	10.9	11.6	9.4	13.1	10.7	10.4	13	10.5	11.9	11.9	12	13.7	13.85	13.85	13.5	10.5	15.3	11.9	17.15	17.5	13.2	12.5	13	11.2	15.2	15.8	13.4	13.1	19.4	15.9	16.4	15.8	12.7	17.5	17.9	14.7	19.15	17.4	12.7	9	7.9	13.8	11.8	10.8
90	11.2	9.5	11.7	10.4	7.9	10.8	11.6	7.7	9.7	7.8	8.5	10.8	9.7	12.3	10.5	10.9	13.1	10	10.6	9.6	8.3	11	11.8	14.2	13	10.5	9.9	10.2	9.5	10.5	11.2	10.7	9.7	16.1	13.2	15.4	11.5	10.8	13.4	16.6	11.9	16	15.8	10.7	7.3	6	12.8	8.9	7.7
Figure 6 f
3 weeks of treatment blood insulin
Blood insulin	Chow																WD																WD + BAM15 0.10%
(ng/mL)	Study 1						Study 2					Study 4					Study 1						Study 2					Study 4					Study 1						Study 2					Study 4
Time (mins)	Chow m1	Chow m2	Chow m3	Chow m4	Chow m5	Chow m6	Chow m1	Chow m2	Chow m3	Chow m4	Chow m5	Chow m1	Chow m2	Chow m3	Chow m4	Chow m5	WD m1	WD m2	WD m3	WD m4	WD m5	WD m6	WD m1	WD m2	WD m3	WD m4	WD m5	WD m1	WD m2	WD m3	WD m4	WD m5	0.10% m1	0.10% m2	0.10% m3	0.10% m4	0.10% m5	0.10% m6	0.10% m1	0.10% m2	0.10% m3	0.10% m4	0.10% m5	0.10% m1	0.10% m2	0.10% m3	0.10% m4	0.10% m5
0	0.7	0.9	0.8	0.5	0.5	0.4	0.8	1	1.42	1.7	2.97	0.566507	0.694256	0.457399	0.580214	0.649882	2.4	1.8	1.4	1.6	1.7	1.7	3.12	1.33	1.9	1.11	1.59	1.22998	0.842802	3.3175	0.817164	0.690705	0.7	1.2	1.3	0.8	0.6	0.7	1.07	1.28	1.52	0.83	0.76	0.683409	0.570938	1.18708	0.75006	0.818257
15	1.3	1.5	1.3	0.8	0.6	0.8	0.92	1.57	1.3	1.85	2.92	0.850642	0.827978	0.794842	0.790614	0.583182	1.5	2.2	0.9	1.7	1.4	2.5	3.74	1.54	2.25	1.72	1.69	0.886979	0.988449	3.09295	1.34472	0.633189	0.9	1.3	1	1.1	0.8	1	1.14	2.17	1.73	1.73	1.29	0.931532	0.770425	1.51406	1.04038	0.938293
30	1.2	1.2	1.2	0.7	0.7	1	0.88	0.98	1.59	1.94	2.95	0.755381	0.608357	0.730467	0.859767	0.706809	1.9	1.4	0.7	1.4	1.6	2.4	3.38	1.65	1.83	1.31	1.31	0.989042	0.835347	2.29802	0.885795	0.636659	0.8	1.3	1.3	1.2	1.5	0.8	0.95	0.64	1.77	1.24	0.91	0.69068	0.647172	1.29823	0.880774	0.786416
45	no data for study 1						no data for study 2					0.686462	0.700529	0.631902	0.6634	0.574947	no data for study 1						no data for study 2					0.777264	0.745547	2.19574	1.20331	0.621142	no data for study 1						no data for study 2					0.98846	0.548429	1.29491	0.705123	0.720467
Figure 6 g
6 weeks of treatment clamp glucose infusion rate
GIR	Chow									WD							WD+BAM15 0.10%
mg/min/kg lean mass	Study 4					Study 5				Study 4			Study 5				Study 4					Study 5
Time (mins)	Chow m1	Chow m2	Chow m3	Chow m4	Chow m5	Chow m1	Chow m2	Chow m3	Chow m4	WD m1	WD m3	WD m4	WD m1	WD m2	WD m3	WD m4	0.10% m1	0.10% m2	0.10% m3	0.10% m4	0.10% m5	0.10% m1	0.10% m2	0.10% m3
0	0	0	0	0	0	0	0	0	0	0	0	0	0	0	0	0	0	0	0	0	0	0	0	0
10	21.4	23.83	31.61	22.35	22.61	23.85	34.25	36.58	35.19	8.73	8.78	9.12	26.76	25.4	8.81	26.68	9.74	27.79	27.5	2.61	25.52	25.64	27.23	39.91
20	35.67	31.77	37.94	37.24	19.6	39.76	42.81	36.58	42.23	22.7	26.35	14.59	35.67	42.33	21.13	32.01	38.94	37.05	45.83	43.46	42.53	42.73	45.39	47.89
30	42.81	47.66	44.26	41.71	45.22	47.71	47.95	42.07	52.79	22.7	38.65	23.72	44.59	42.33	28.18	32.01	48.68	44.46	45.83	52.15	51.04	51.27	50.84	47.89
40	42.81	44.48	47.42	41.71	51.25	42.94	54.8	49.39	58.07	29.69	42.16	21.89	44.59	42.33	28.18	32.01	58.41	44.46	45.83	52.15	51.04	51.27	50.84	47.89
50	48.52	44.48	53.74	49.16	51.25	42.94	54.8	49.39	59.83	34.93	45.67	21.89	41.02	37.25	35.22	33.79	52.57	44.46	49.49	46.93	45.94	51.27	58.1	49.89
60	52.8	44.48	53.74	53.63	51.25	47.71	54.8	49.39	61.59	34.93	45.67	27.36	42.81	37.25	31.7	35.57	38.94	42.61	49.49	41.72	45.94	47.85	54.47	53.88
70	48.52	41.3	52.16	49.16	54.27	46.12	53.09	49.39	65.1	34.93	42.16	27.36	44.59	38.94	31.7	35.57	42.83	51.87	47.66	45.2	47.64	58.11	54.47	53.88
80	44.24	41.3	47.42	46.18	52.76	52.48	53.09	47.56	65.1	34.93	45.67	31.01	42.81	40.63	29.94	35.57	38.94	51.87	47.66	45.2	45.94	58.11	54.47	53.88
90	38.53	41.3	49	46.18	52.76	49.3	58.23	45.73	65.1	34.93	45.67	31.01	39.24	40.63	29.94	35.57	38.94	48.17	47.66	41.72	42.53	61.53	49.02	53.88
100	38.53	44.48	49	46.18	52.76	49.3	59.94	45.73	65.1	34.93	43.92	31.01	41.02	42.33	28.18	39.12	42.83	44.46	47.66	41.72	42.53	54.69	49.02	57.87
110	38.53	44.48	49	44.69	54.27	47.71	59.94	45.73	65.1	36.67	38.65	32.84	42.81	42.33	28.18	39.12	48.68	40.76	47.66	41.72	45.94	49.56	50.84	55.87
120	39.95	44.48	49	44.69	49.75	47.71	54.8	47.56	68.62	36.67	38.65	32.84	42.81	42.33	26.42	39.12	42.83	40.76	51.33	41.72	47.64	49.56	49.02	57.87
Figure 6 h
6 weeks of treatment hepatic glucose output
HGO	Chow									WD						WD+BAM15 0.10%
mg/min/kg lean mass	Study 4					Study 5				Study 4		Study 5				Study 4					Study 5
Time (mins)	Chow m1	Chow m2	Chow m3	Chow m4	Chow m5	Chow m1	Chow m2	Chow m3	Chow m4	WD m1	WD m3	WD m1	WD m2	WD m3	WD m4	0.10% m1	0.10% m2	0.10% m3	0.10% m4	0.10% m5	0.10% m1	0.10% m2	0.10% m3
Basal	21.76	22.74	20.23	27.98	19.13	13.29	19.44	23.56	29.07	26.05	30.4	25.92	14.76	27.84	40.97	16.28	33.33	22.27	37.26	35.1	15.27	26.07	25.99
Clamped	5.86	-9.27	-9	9.38	-15.92	-16.68	-16.24	-7.35	-29.36	1.12	10.96	-1.63	-10	15.39	1.7	-7.3	-2.56	-5.35	0.43	0.51	-10.65	2.14	-22.3
Figure 6 i
6 weeks of treatment % Suppression of NEFA
	Chow									WD							WD+BAM15 0.10%
	Study 4					Study 5				Study 4			Study 5				Study 4					Study 5
NEFA (mM)	Chow m1	Chow m2	Chow m3	Chow m4	Chow m5	Chow m1	Chow m2	Chow m3	Chow m4	WD m1	WD m3	WD m4	WD m1	WD m2	WD m3	WD m4	0.10% m1	0.10% m2	0.10% m3	0.10% m4	0.10% m5	0.10% m1	0.10% m2	0.10% m3
Pre NEFA (mM)	1.02181	0.935275	1.09129	0.854325	1.34782	0.453698	0.455599	0.725211	0.685604	0.855885	1.06585	1.10387	0.780813	0.930287	1.01419	0.869812	1.29678	1.11008	0.981312	0.584607	1.03462	0.824922	0.89033	1.02795
Post NEFA (mM)	0.300628	0.376651	0.316849	0.320958	0.377295	0.127321	0.115323	0.391616	0.10217	0.418662	0.529074	0.39082	0.480373	0.523557	0.741927	0.538514	0.371153	0.469285	0.224456	0.243514	0.295798	0.411281	0.498107	0.411281
% Suppression	70.5789	59.7283	70.9656	62.4314	72.007	71.9372	74.6877	45.9997	85.0979	51.0843	50.3611	64.5953	38.4779	43.7209	26.8453	38.0885	71.3788	57.7252	77.1269	58.3456	71.4099	50.1431	44.0537	59.99
Figure 6 j-l
6 weeks of treatment tissue glucose uptake
Tissue glucose uptake	Chow									WD							WD+BAM15 0.10%
µmol/min/100g tissue	Study 4					Study 5				Study 4			Study 5				Study 4					Study 5
Tissue	Chow m1	Chow m2	Chow m3	Chow m4	Chow m5	Chow m1	Chow m2	Chow m3	Chow m4	WD m1	WD m3	WD m4	WD m1	WD m2	WD m3	WD m4	0.10% m1	0.10% m2	0.10% m3	0.10% m4	0.10% m5	0.10% m1	0.10% m2	0.10% m3
Gastroc.	15.54	11.36	13.47	8.75	7.76	10.23	12.17	7.06	14.39	7.09	7.86	3.8	11.44	5.26	6.35	7.24	26.56	18.85	27.08	18.23	18.71	12.29	17.07	24.3
Quadricep	15.6	13.08	14.08	13.44	13.59	4.32	13.2	10.35	15.05	8.91	6.69	3.6	14.67	6.67	4.51	10.31	22.57	20.36	26.16	19.22	17.28	18.15	23.16	25.88
Soleus	59.51	19.51	57.56	53.37	41.46	69.92	63.22	48.77	88.77	31.29	32.83	19.7	21.39	77.84	36.63	30.1	34.2	55.83	56.4	37.31	64.05	25.66	47.81	60
Epi.	3.97	4.14	3.74	3.48	4.18	3.8	4.09	3.66	5.71	1.81	1.77	1.58	2.04	1.33	1.45	2.03	4.57	2.88	2.58	2.32	4.49	3.83	4.54	1.47
Retrop.	11.62	4.01	3.08	7.91	18.59	2.87	7.22	17.1	15.23	3.28	5.74	4.64	no data	2.82	2.73	2.1	10.49	7.76	3.87	3.08	5	3.53	4.74	1.63
Subcut.	13.51	10.79	7.85	10.07	15.24	15.95	13.3	9.6	15.91	2.18	1.58	4.44	2.6	1.82	2.04	1.39	6.75	4.62	2.2	3.79	6.12	4.07	5	1.72
Heart	289.12	529.75	406.34	391.17	195.98	413.15	397.15	468.52	372.62	336.69	413.67	274.11	474.24	353.06	215.41	395.77	226.47	362.75	452.24	346.58	384.35	399.74	551.13	395.2
[truncated: 17 more columns]

## Sheet: Supp Figures
Supplementary Figure 1
	BAM15 (ECAR % of basal)														DNP (ECAR % of basal)
[drug] µM	experiment 1			experiment 2				experiment 3			experiment 4				experiment 1			experiment 2				experiment 3			experiment 4
0	112.051	103.723	100.645	101.981	98.2319	102.913	triplc. only	111.936	108.394	107.896	108.299	105.721	98.143	113.86	112.051	103.723	100.645	101.981	98.2319	102.913	triplc. only	111.936	108.394	107.896	108.299	105.721	98.143	113.86
0.1	dose not tested in exp 1			110.075	110.307	108.222	triplc. only	107.521	110.379	111.54	107.871	116.889	duplc. only		no data for exp 1			104.516	102.983	107.691	triplc. only	106.845	111.865	109.639	108.247	115.534	duplc. only
0.3	115.004	111.198	duplc. only	116.344	113.82	122.741	124.385	109.266	110.701	106.075	117.331	113.717	116.328	114.709	107.114	119.688	duplc. only	103.259	106.688	104.598	103.813	111.307	111.275	duplc. only	107.794	112.788	113.495	118.992
1	99.3238	100.456	83.6144	160.179	155.364	154.654	161.413	124.376	116.514	116.217	132.594	120.298	131.368	123.161	115.738	113.025	135.442	102.271	108.255	102.727	102.567	103.655	105.197	103.374	107.67	112.677	115.652	107.21
3	136.023	161.343	167.97	200.424	193.589	178.077	164.858	130.518	132.322	136.613	162.825	178.548	180.205	196.852	115.249	115.685	124.906	122.796	108.548	108.773	109.962	111.801	113.493	110.927	129.102	124.494	121.094	104.514
10	174.054	187.154	189.827	191.584	189.154	180.695	171.536	165.467	173.824	180.658	243.808	220.356	237.769	219.094	136.8	135.033	146.951	151.261	141.44	136.036	140.69	153.774	142.363	138.83	167.483	156.109	160.548	163.423
30	dose not tested in exp 1			188.243	191.531	174.596	200.59	177.137	169.999	duplc. only	347.455	216.986	213.011	200.962	dose not tested in exp 1			182.225	174.957	176.061	184.004	162.569	163.323	159.926	223.088	212.482	218.644	218.041
100	168.86	175.148	188.202	190.798	185.47	169.692	167.099	174.073	169.195	161.969	dose not tested in exp 4				154.139	153.937	157.126	149.737	151.553	168.414	triplc. only	168.033	158.113	155.239	dose not tested in exp 4
200	182.948	177.188	184.02	172.221	174.26	176.405	181.554	dose not tested in exp 3			99.4375	96.6879	200.282	190.46	159.554	139.401	151.211	146.895	127.558	106.554	triplc. only	dose not tested in exp 3			135.175	148.066	147.961	142.435
	duplc. only	tested in duplicate wells
	triplc. only	tested in triplicate wells
Supplementary Figure 2
Tolerability
	Experiment A				Experiment B
Time (hours post-gavage)	Vehicle	DNP 25 mg/kg	DNP 50 mg/kg	DNP 75 mg/kg	Vehicle	BAM15 50 mg/kg	BAM15 100 mg/kg	BAM15 150 mg/kg	BAM15 200 mg/kg
1	0	0	0	0	0	0	0	0	0
1.5	0	0	0	2	0	0	0	0	0
2	0	0	0	2	0	0	0	0	0
3	0	0	1	0	0	0	0	0	0
not required	5	5	3	1	6	6	6	6	6
Supplementary Figure 3

## Sheet: Supp Tables 
Supplementary Table 1
Clinical Chemistry		Chow					WD					WD+BAM15 0.10%
Parameter		Chow m1	Chow m2	Chow m3	Chow m4	Chow m5	WD m1	WD m2	WD m3	WD m4	WD m5	0.10% m1	0.10% m2	0.10% m3	0.10% m4	0.10% m5
Albumin	g/L	34	35	35	35	34	33	30	33	28	42	37	36	37	34	33
ALT	U/L	61	42	27	23	49	19	12	14	28	27	51	22	19	17	26
AST	U/L	144	74	86	59	115	63	45	54	66	146	242	141	45	57	63
Bicarb	mmol/L	5	6	6	5	7	5	3	5	14	4	4	0	8	5	5
B-OH butyrate	mmol/L	0.2	0.2	0.1	0.2	0.2	0.2	0	0.3	0.5	0.3	0.3	0.3	0.2	0.1	0.3
BUN (mg/dl)	mg/dL	28.85	32.49	24.65	26.05	22.13	31.65	24.37	31.09	28.01	30.25	36.13	36.13	38.94	33.89	32.77
Cholesterol	mmol/L	2.5	3	2.7	2.6	1.6	5.5	5.4	4.4	5	6	5.1	4.8	5.5	3.8	4.5
Creatine kinase	U/L	2136	410	1254	363	1447	493	263	405	368	274	401	770	79	371	337
Creatinine	umol/L	40	35	25	20	20	25	15	30	15	35	35	15	35	35	10
GLDH	U/L	19	8	14	11	12	9	11	11	17	13	13	11	5	8	16
Globulin	g/L	11	12	10	12	7	13	20	12	20	23	24	16	15	10	19
Protein	g/L	45	47	45	47	41	46	50	45	48	65	61	52	52	44	52
Triglyceride	mmol/L	0.7	1	1	1.2	0.8	1.9	2	1.8	1.9	3	2.1	1.5	1.5	1.1	1.3
Haematology		Chow					WD					WD+BAM15 0.10%
Parameter		Chow m1	Chow m2	Chow m3	Chow m4	Chow m5	WD m1	WD m2	WD m3	WD m4	WD m5	0.10% m1	0.10% m2	0.10% m3	0.10% m4	0.10% m5
Hb	g/L	140	99	126	139	126	136	140	133	139	no data clotted	no data clotted	no data clotted	147	133	145
Hct	%	0.43	0.3	0.39	0.43	0.39	0.42	0.44	0.41	0.43				0.47	0.41	0.45
MCH	pg	14	14	14	15	15	14	13	14	14				13	14	14
MCHC	g/L	327	332	324	325	326	324	321	328	326				313	325	323
MCV	fL	43	43	44	45	45	42	41	42	42				43	42	44
Eos	x10^9/L	0.4	0.3	0.1	0.1	0.2	0.4	0.3	0.3	0.1				0.2	0.3	0.3
Lymp	x10^9/L	7.8	7.6	7.11	5.6	5.6	8.4	5.4	7.8	6.2				6.2	7.7	6.8
Mono	x10^9/L	0.4	0.5	0.5	0.5	0.3	0.5	0.3	0.5	0.5				0.4	0.4	0.4
Neut	x10^9/L	1.2	1.1	0.6	0.5	0.6	0.9	0.7	1.2	0.4				0.6	0.8	1
Plat	x10^9/L	1082	1520	1524	1564	1159	1268	1322	1129	1192				1452	1052	1320
RCC	x10^12/L	10	6.9	8.8	9.6	8.7	10.1	10.7	9.7	10.2				11	9.7	10.3
WBC	x10^9/L	9.8	9.5	8.3	6.6	6.7	10.3	6.7	9.7	7.3				8.1	9.2	8.5
Supplementary Table 2-3
Complete source data provided as Supplementary Dataset 1
		Chow									WD							WD+BAM15 0.10%
Supplementary Table 4		Study 4					Study 5				Study 4			Study 5				Study 4					Study 5
		Chow m1	Chow m2	Chow m3	Chow m4	Chow m5	Chow m1	Chow m2	Chow m3	Chow m4	WD m1	WD m3	WD m4	WD m1	WD m2	WD m3	WD m4	0.10% m1	0.10% m2	0.10% m3	0.10% m4	0.10% m5	0.10% m1	0.10% m2	0.10% m3
Basal Blood glucose	mM	7.95	8.525	7.425	6.7	6.5	6.525	8.275	8.35	7.125	8.625	8.05	9.175	9.175	6.8	9	9.95	5.95	8.375	8.275	8.9	9.625	6	9.175	7.85
Clamp Blood glucose	mM	8.3	7.35	8.45	8.325	8.025	7.9	7.025	8.025	6.65	7.7	8.175	7.25	7.925	7.325	8.25	7.35	7.4	6.6	7.9	8	7.9	8.36667	8.55	7.5
Basal Insulin	µU/mL	15.963	22.6202	13.2816	14.7534	35.9074	16.3042	16.3653	26.8712	23.7625	25.3179	80.9799	56.9485	21.8146	28.5667	38.5527	44.7843	56.0376	19.7756	29.5101	22.1797	49.1885	16.6933	25.6196	27.5968
Clamp insulin	µU/mL	102.088	90.9316	116.036	98.9351	146	140.563	121.248	97.3212	120.323	107.29	142.464	122.566	133.945	131.526	130.732	91.0968	147.912	101.104	140.333	137.608	131.244	125.236	169.371	186.362
Basal NEFA	mM	1.02181	0.935275	1.09129	0.854325	1.34782	0.453698	0.455599	0.725211	0.685604	0.855885	1.06585	1.10387	0.780813	0.930287	1.01419	0.869812	1.29678	1.11008	0.981312	0.584607	1.03462	0.824922	0.89033	1.02795
Clamp NEFA	mM	0.300628	0.376651	0.316849	0.320958	0.377295	0.127321	0.115323	0.391616	0.10217	0.418662	0.529074	0.39082	0.480373	0.523557	0.741927	0.538514	0.371153	0.469285	0.224456	0.243514	0.295798	0.411281	0.498107	0.411281
